# Supplementary material for: Assessing the impact of COVID-19 lockdown on quality of life: a cross-sectional study of university staff in Borneo
Source: PeerJ. 2026 Jun 9;14:e21179. doi: 10.7717/peerj.21179 (PMC13262560; doi:10.7717/peerj.21179)
Supplement: Supplemental Information 1 [file peerj-14-21179-s001.xlsx]

## Sheet: Form responses 1
CONSENT: I have been informed of the purpose, benefits and risks of participating in this study. I understand that my data will be kept confidential and used for analysis and have been given the opportunity to ask questions. I agree to participate in this research voluntarily. / PERSETUJUAN: Saya telah diberitahu tentang tujuan, faedah dan risiko apabila mengambil bahagian di dalam kajian ini. Sa…	Gender / Jantina	Age / Umur	Highest Education Obtained / Taraf Pendidikan Tertinggi	Current Position in UMS / Jawatan sekarang di UMS	Position Grade / Gred Jawatan	Status of Position / Status Jawatan	Duration of Service In UMS As At Year 2021 / Tempoh Perkhidmatan Di UMS Sehingga Tahun 2021	Marital Status / Status Perkahwinan	No. of Children / Bilangan Anak	No. of School Going Children (Including Higher Education) / Bilangan Anak Yang Masih Bersekolah (Termasuk Pengajian Tinggi)	Total Combined Net Salary Per Month / Jumlah Pendapatan Bersih Keluarga Sebulan	Current District of Your Home in Sabah/ Daerah Tempat Tinggal Anda Sekarang Di Sabah	Your Location During MCO 1.0 (March 18- May 3rd, 2020) / Kedudukan Anda Semasa PKP 1.0 Dilaksanakan (Mac 18- Mei 3, 2020)	Hobby / Hobi	1. How would you rate your quality of life? / Bagaimanakah anda menilai kualiti kehidupan anda?	2. How satisfied were you with your health? / Setakat manakah anda berpuas hati dengan kesihatan anda?	3. To what extent did you feel that physical pain prevent you from doing what you need to do? / Setakat manakah anda berasa kesakitan (fizikal) menghalang anda dan melakukan apa yang anda perlu lakukan?	4. How much medical treatment did you take to function in your daily life? / Berapa banyakkah rawatan perubatan yang anda perlu untuk berfungsi dalam kehidupan harian anda?	5. How much did you enjoy life? / Berapa banyakkah anda menikmati keseronokan dalam hidup anda?	6. To what extent of meaningfulness did you feel in your life? / Setakat manakah anda rasa hidup ini bermakna?	7. How well were you able to concentrate? / Berapa baikkah anda dapat memberi tumpuan?	8. How safe did you feel in your daily life? / Berapa selamatkah anda rasa dalam kehidupan seharian anda?	9. How healthy was your physical environment? / Berapa sihatkah persekitaran fizikal anda?	10. Did you have enough energy for daily life? / Adakah anda mempunyai tenaga yang cukup untuk kehidupan harian?	11. Were you able to accept your bodily appearance? / Adakah anda dapat menerima rupa dan bentuk tubuh anda?	12. Did you have enough money to meet your needs? / Adakah anda mempunyai wang yang cukup untuk memenuhi keperluan anda?	13. How accessible was the information to you that was needed in your day-to-day life? / Betapa mudahnya anda mendapatkan maklumat yang diperlukan untuk kehidupan seharian anda ?	14. To what extent did you have the opportunity for leisure activities? / Setakat manakah anda mendapat peluang untuk aktiviti riadah?	15. How well were you able to get around? / Sebaik manakah keupayaan anda bergerak dari satu tempat ke satu tempat yang lain?	16. How satisfied were you with your sleep? / Adakah anda berpuas hati dengan tidur anda?	17. How satisfied were you with your ability to perform your daily living activities? / Adakah anda berpuas hati dengan keupayaan anda melaksanakan aktiviti kehidupan harian anda?	18. How satisfied were you with your capacity for work? / Adakah anda berpuas hati dengan keupayaan anda bekerja?	19. How satisfied were you with yourself? / Adakah anda berpuas hati dengan diri anda?	20. How satisfied were you with your personal relationship? / Adakah anda berpuas dengan perhubungan peribadi anda?	21. How satisfied were you with the support you get from your friends? / Adakah anda berpuas hati dengan sokongan yang anda dapati dari kawan-kawan anda?	22. How satisfied were you with the conditions of your living place? / Adakah anda berpuas hati dengan keadaan tempat tinggal anda?	23. How satisfied were you with your access to health services? / Adakah anda berpuas hati dengan kemudahan mendapatkan perkhidmatan kesihatan?	24. How satisfied were you with your transport? / Adakah anda berpuas hati dengan pengangkutan anda?	25. How often did you have negative feelings such as blue mood, despair, anxiety, depression? / Berapa kerapkah anda mempunyai perasaan - perasaan negatif seperti susah hati, kecewa, kegelisahan atau kemurungan?	Do you have financial constraints during this MCO 1.0 period? / Adakah anda mempunyai masalah kewangan semasa PKP 1.0 ?	If yes , what are your financial constraints due to? (you can choose more than one option) / Jika Ya, Apakah punca masalah kewangan? (anda boleh memilih lebih daripada satu opsyen)	Do MCO 1.0 and COVID-19 infections affect you socially? / Adakah PKP 1.0 dan pandemik COVID - 19 memberi kesan terhadap aktiviti sosial anda?	If yes, how do MCO 1.0 and COVID-19 affect you socially (you can choose more than one option) / Jika Ya, Bagaimana PKP 1.0 dan Pandemik COVID 19 memberi kesan terhadap aktiviti sosial anda? (anda boleh memilih lebih daripada satu opsyen) :	Do MCO 1.0 and COVID-19 infections negatively affect your emotion? / Adakah PKP 1.0 dan pandemik COVID - 19 memberi kesan negatif terhadap emosi anda?	If yes, what kind of negative emotions were affected? (you can choose more than one option) / Jika Ya, Apakah jenis emosi negatif anda yang terganggu? (anda boleh memilih lebih daripada satu opsyen):	Do you find working from home beneficial to you? / Adakah kamu merasakan bekerja dari rumah memberi manfaat kepada anda?	If yes, please choose one or more of these options ; Jika Ya, Sila pilih satu atau lebih pilihan di bawah:	If no, please choose from below (you can choose more than one option) ; Jika Tidak, Sila pilih satu atau lebih pilihan di bawah:	asd
Agree / Setuju	Male / Lelaki	32	Masters / Ijazah Sarjana	Supporting Group / Kumpulan Pelaksana	FA29	Contract / Kontrak	5-9 years/ 5-9 tahun	Single / Bujang	Nil	Nil	< RM 4,849	Kota Kinabalu	Sabah	Graphic design	3	2	5	2	3	3	3	3	3	3	2	4	5	3	5	4	4	3	4	2	3	4	5	5	3	No / Tidak		Yes / Ya	Less time going out with family/friends/colleagues / Kurang masa di luar bersama dengan keluarga, kawan - kawan atau rakan sekerja, Less or no travelling activities / Kurang atau tiada aktiviti perlancongan	No / Tidak		Yes / Ya	Convenient / Memudahkan, More family time / Lebih banyak masa dengan keluarga, Flexible working time / Waktu pekerjaan yang tidak tetap, Avoidance of traffic jam / Dapat mengelakkan kesesakan lalu lintas, Less risks of getting infection and transmission from work place / Dapat mengurangkan risiko untuk dijangkiti atau menyebarkan penyakit di tempat kerja
Agree / Setuju	Female / Perempuan	39	Masters / Ijazah Sarjana	Management & Professional / Pengurusan & Profesional	PENOLONG PENDAFTAR	Contract / Kontrak	≥ 10 years/ ≥ 10 tahun	Married / Berkahwin	1-3	1-3	≥ RM 10,960	Putatan	Sabah	MEMBACA BUKU	5	5	5	4	1	1	5	5	5	5	4	3	4	1	1	3	2	3	3	4	4	5	3	5	2	Yes / Ya	Increased spending on food and beverages / Kenaikan perbelanjaan makanan, Increased spending on utility bills / Kenaikan perbelanjaan dalam bill utiliti seperti air dan elektrik	Yes / Ya	Less time going out with family/friends/colleagues / Kurang masa di luar bersama dengan keluarga, kawan - kawan atau rakan sekerja, Less or no travelling activities / Kurang atau tiada aktiviti perlancongan, Less sports or outdoor activities / Kurang bersukan atau melakukan aktiviti luar, Less time spent on mass religious gathering/activities / Kurang meluangkan masa untuk berkumpul atas tujuan a…	Yes / Ya	Loneliness / Keseorangan, Boring / Bosan, Lethargic / Berasa letih, Demotivated / Kurang bermotivasi	No / Tidak		Disturbed by children or spouse / Kesan gangguan daripada kanak - kanak atau isteri, Unfavourable working environment at home / Persekitaran yang tidak baik untuk bekerja di rumah, Easily distracted / Mudah tertarik dengan perkara di luar kerja, Less productivity or less achievement / Kurang produktiviti atau kurang pencapaian, Less personal time / Kurang masa sendiri
Agree / Setuju	Female / Perempuan	38	PhD / Ijazah Falsafah	Management & Professional / Pengurusan & Profesional	DS52	Permanent / Tetap	≥ 10 years/ ≥ 10 tahun	Married / Berkahwin	1-3	1-3	RM4,850 - RM10,959	Kota Kinabalu	Johor		4	4	5	5	2	3	4	3	3	4	4	4	4	3	4	2	3	4	4	3	4	4	4	4	2	No / Tidak		No / Tidak		Yes / Ya	Boring / Bosan, Lethargic / Berasa letih	Yes / Ya	Convenient / Memudahkan, More family time / Lebih banyak masa dengan keluarga, Flexible working time / Waktu pekerjaan yang tidak tetap, Avoidance of traffic jam / Dapat mengelakkan kesesakan lalu lintas, Less risks of getting infection and transmission from work place / Dapat mengurangkan risiko untuk dijangkiti atau menyebarkan penyakit di tempat kerja
Agree / Setuju	Female / Perempuan	38	Masters / Ijazah Sarjana	Academic		Permanent / Tetap	5-9 years/ 5-9 tahun	Single / Bujang	Nil	Nil	RM4,850 - RM10,959	Kota Kinabalu	Sabah	Depends on situation.	4	3	3	4	2	1	4	1	2	3	3	4	4	4	4	4	4	3	4	3	3	4	4	4	4	No / Tidak		Yes / Ya	Less or no travelling activities / Kurang atau tiada aktiviti perlancongan, Less sports or outdoor activities / Kurang bersukan atau melakukan aktiviti luar, Less time spent on social gathering/activities / Kurang meluangkan masa dengan aktiviti sosial	No / Tidak		Yes / Ya	Convenient / Memudahkan, Flexible working time / Waktu pekerjaan yang tidak tetap, Avoidance of traffic jam / Dapat mengelakkan kesesakan lalu lintas, Less risks of getting infection and transmission from work place / Dapat mengurangkan risiko untuk dijangkiti atau menyebarkan penyakit di tempat kerja
Agree / Setuju	Female / Perempuan	34	SPM	Supporting Group / Kumpulan Pelaksana	PEMBANTU TADBIR P/O N19	Contract / Kontrak	1-5 years/ 1-5 tahun	Married / Berkahwin	1-3	1-3	< RM 4,849	Tuaran	Sabah	MELAYARI INTERNET	3	4	5	2	2	1	4	2	4	3	5	3	4	3	5	3	5	5	5	5	5	5	5	5	2	Yes / Ya	Increased spending on food and beverages / Kenaikan perbelanjaan makanan	Yes / Ya	Less time going out with family/friends/colleagues / Kurang masa di luar bersama dengan keluarga, kawan - kawan atau rakan sekerja, Less or no travelling activities / Kurang atau tiada aktiviti perlancongan, Less sports or outdoor activities / Kurang bersukan atau melakukan aktiviti luar, Less time spent on mass religious gathering/activities / Kurang meluangkan masa untuk berkumpul atas tujuan a…	Yes / Ya	Boring / Bosan, Lethargic / Berasa letih, Demotivated / Kurang bermotivasi	Yes / Ya	Convenient / Memudahkan, More family time / Lebih banyak masa dengan keluarga, Avoidance of traffic jam / Dapat mengelakkan kesesakan lalu lintas, Less risks of getting infection and transmission from work place / Dapat mengurangkan risiko untuk dijangkiti atau menyebarkan penyakit di tempat kerja
Agree / Setuju	Female / Perempuan	51	PhD / Ijazah Falsafah	Management & Professional / Pengurusan & Profesional	DS54	Permanent / Tetap	≥ 10 years/ ≥ 10 tahun	Married / Berkahwin	≥ 7	≥ 7	≥ RM 10,960	Kota Belud	Sabah	Gardening	3	2	3	5	3	1	3	5	3	3	2	5	2	5	1	3	3	3	3	5	5	5	3	4	4	No / Tidak		Yes / Ya	Less time going out with family/friends/colleagues / Kurang masa di luar bersama dengan keluarga, kawan - kawan atau rakan sekerja, Less or no travelling activities / Kurang atau tiada aktiviti perlancongan, Less time spent on mass religious gathering/activities / Kurang meluangkan masa untuk berkumpul atas tujuan aktiviti keagamaan, Less time spent on social gathering/activities / Kurang meluang…	Yes / Ya	Lethargic / Berasa letih	Yes / Ya	Convenient / Memudahkan, More family time / Lebih banyak masa dengan keluarga, Flexible working time / Waktu pekerjaan yang tidak tetap, Avoidance of traffic jam / Dapat mengelakkan kesesakan lalu lintas, Less risks of getting infection and transmission from work place / Dapat mengurangkan risiko untuk dijangkiti atau menyebarkan penyakit di tempat kerja
Agree / Setuju	Female / Perempuan	33	PhD / Ijazah Falsafah	Management & Professional / Pengurusan & Profesional	DS45	Permanent / Tetap	5-9 years/ 5-9 tahun	Single / Bujang	Nil	Nil	RM4,850 - RM10,959	Kota Kinabalu	Wilayah Persekutuan Labuan	Watching movies	4	4	4	5	3	3	2	3	3	2	3	5	4	4	3	1	3	2	3	3	2	4	1	4	1	No / Tidak		Yes / Ya	Less time going out with family/friends/colleagues / Kurang masa di luar bersama dengan keluarga, kawan - kawan atau rakan sekerja, Less or no travelling activities / Kurang atau tiada aktiviti perlancongan	Yes / Ya	Loneliness / Keseorangan, Boring / Bosan	Yes / Ya	Convenient / Memudahkan, Flexible working time / Waktu pekerjaan yang tidak tetap, Less risks of getting infection and transmission from work place / Dapat mengurangkan risiko untuk dijangkiti atau menyebarkan penyakit di tempat kerja
Agree / Setuju	Female / Perempuan	46	Diploma	Supporting Group / Kumpulan Pelaksana	N29	Permanent / Tetap	≥ 10 years/ ≥ 10 tahun	Single / Bujang	Nil	Nil	< RM 4,849	Penampang	Sabah	main alat music, mendengar music	3	4	5	5	3	3	3	3	4	5	5	5	4	3	3	4	3	3	4	4	4	5	5	5	2	No / Tidak		Yes / Ya	Less time going out with family/friends/colleagues / Kurang masa di luar bersama dengan keluarga, kawan - kawan atau rakan sekerja, Less sports or outdoor activities / Kurang bersukan atau melakukan aktiviti luar, Less time spent on social gathering/activities / Kurang meluangkan masa dengan aktiviti sosial, komunikasi amat kurang (sbb tinggal satu org di rumah)	Yes / Ya	Loneliness / Keseorangan, Boring / Bosan, Sad / Sedih, Demotivated / Kurang bermotivasi, Risau (sbb kali pertama "berkurung")	Yes / Ya	Convenient / Memudahkan, Flexible working time / Waktu pekerjaan yang tidak tetap, Avoidance of traffic jam / Dapat mengelakkan kesesakan lalu lintas, Less risks of getting infection and transmission from work place / Dapat mengurangkan risiko untuk dijangkiti atau menyebarkan penyakit di tempat kerja
Agree / Setuju	Female / Perempuan	36	Bachelor degree / Ijazah Sarjana Muda	Management & Professional / Pengurusan & Profesional	Penolong Bendahari Kanan W44	Permanent / Tetap	≥ 10 years/ ≥ 10 tahun	Single / Bujang	Nil	Nil	RM4,850 - RM10,959	Kota Kinabalu	Sabah	Cooking & Eating	5	5	3	5	2	1	4	4	4	4	5	5	4	3	4	4	4	3	5	3	5	5	4	5	3	No / Tidak		Yes / Ya	Less time going out with family/friends/colleagues / Kurang masa di luar bersama dengan keluarga, kawan - kawan atau rakan sekerja, Less or no travelling activities / Kurang atau tiada aktiviti perlancongan, Less sports or outdoor activities / Kurang bersukan atau melakukan aktiviti luar, Less time spent on social gathering/activities / Kurang meluangkan masa dengan aktiviti sosial	No / Tidak		Yes / Ya	Convenient / Memudahkan, Flexible working time / Waktu pekerjaan yang tidak tetap, Avoidance of traffic jam / Dapat mengelakkan kesesakan lalu lintas
Agree / Setuju	Male / Lelaki	37	Bachelor degree / Ijazah Sarjana Muda	Supporting Group / Kumpulan Pelaksana	N19	Permanent / Tetap	≥ 10 years/ ≥ 10 tahun	Married / Berkahwin	1-3	1-3	< RM 4,849	Kota Kinabalu	Sabah	Memancing,badminton,bola sepak/futsal	4	4	3	4	3	2	4	4	3	4	4	3	4	2	2	4	1	2	4	4	4	4	4	4	2	No / Tidak		Yes / Ya	Less time going out with family/friends/colleagues / Kurang masa di luar bersama dengan keluarga, kawan - kawan atau rakan sekerja, Less or no travelling activities / Kurang atau tiada aktiviti perlancongan, Less sports or outdoor activities / Kurang bersukan atau melakukan aktiviti luar, Less time spent on mass religious gathering/activities / Kurang meluangkan masa untuk berkumpul atas tujuan a…	Yes / Ya	Loneliness / Keseorangan, Boring / Bosan, Sad / Sedih, Lethargic / Berasa letih, Demotivated / Kurang bermotivasi	No / Tidak		Disturbed by children or spouse / Kesan gangguan daripada kanak - kanak atau isteri, Unfavourable working environment at home / Persekitaran yang tidak baik untuk bekerja di rumah, Less productivity or less achievement / Kurang produktiviti atau kurang pencapaian
Agree / Setuju	Female / Perempuan	37	Diploma	Supporting Group / Kumpulan Pelaksana	N22	Permanent / Tetap	≥ 10 years/ ≥ 10 tahun	Married / Berkahwin	1-3	1-3	RM4,850 - RM10,959	Kota Kinabalu	Sabah	Menonton movie/drama	3	4	3	5	1	1	4	4	3	4	4	3	4	3	4	5	5	5	5	5	5	5	5	5	3	No / Tidak		No / Tidak		No / Tidak		Yes / Ya	Convenient / Memudahkan, More family time / Lebih banyak masa dengan keluarga, Flexible working time / Waktu pekerjaan yang tidak tetap, Avoidance of traffic jam / Dapat mengelakkan kesesakan lalu lintas, Less risks of getting infection and transmission from work place / Dapat mengurangkan risiko untuk dijangkiti atau menyebarkan penyakit di tempat kerja
Agree / Setuju	Female / Perempuan	42	Bachelor degree / Ijazah Sarjana Muda	Management & Professional / Pengurusan & Profesional	44	Permanent / Tetap	≥ 10 years/ ≥ 10 tahun	Married / Berkahwin	1-3	1-3	RM4,850 - RM10,959	Kota Kinabalu	Sabah	Reading and baking	5	4	5	4	1	1	5	4	4	5	3	5	5	4	4	5	5	5	5	5	5	5	5	5	4	No / Tidak		Yes / Ya	Less time going out with family/friends/colleagues / Kurang masa di luar bersama dengan keluarga, kawan - kawan atau rakan sekerja, Less or no travelling activities / Kurang atau tiada aktiviti perlancongan, Less time spent on mass religious gathering/activities / Kurang meluangkan masa untuk berkumpul atas tujuan aktiviti keagamaan, Less time spent on social gathering/activities / Kurang meluang…	No / Tidak		Yes / Ya	Convenient / Memudahkan, More family time / Lebih banyak masa dengan keluarga, Flexible working time / Waktu pekerjaan yang tidak tetap, Avoidance of traffic jam / Dapat mengelakkan kesesakan lalu lintas, Less risks of getting infection and transmission from work place / Dapat mengurangkan risiko untuk dijangkiti atau menyebarkan penyakit di tempat kerja
Agree / Setuju	Male / Lelaki	35 Years	SPM	Supporting Group / Kumpulan Pelaksana	JA	Permanent / Tetap	≥ 10 years/ ≥ 10 tahun	Married / Berkahwin	1-3	1-3	RM4,850 - RM10,959	Tuaran	Sabah	Football	3	3	3	4	3	3	3	3	4	3	4	3	3	3	2	4	3	2	3	3	3	4	3	3	4	No / Tidak		Yes / Ya	Less time going out with family/friends/colleagues / Kurang masa di luar bersama dengan keluarga, kawan - kawan atau rakan sekerja, Less sports or outdoor activities / Kurang bersukan atau melakukan aktiviti luar, Less time spent on mass religious gathering/activities / Kurang meluangkan masa untuk berkumpul atas tujuan aktiviti keagamaan	Yes / Ya	Demotivated / Kurang bermotivasi	Yes / Ya	Avoidance of traffic jam / Dapat mengelakkan kesesakan lalu lintas, Less risks of getting infection and transmission from work place / Dapat mengurangkan risiko untuk dijangkiti atau menyebarkan penyakit di tempat kerja
Agree / Setuju	Female / Perempuan	52	Diploma	Supporting Group / Kumpulan Pelaksana		Permanent / Tetap	≥ 10 years/ ≥ 10 tahun	Married / Berkahwin	4-6	1-3	RM4,850 - RM10,959	Tuaran	Sabah	Reading books, music and entertainment	3	4	3	3	4	2	4	3	4	4	4	4	5	3	3	3	4	4	4	4	5	4	4	4	3	No / Tidak		Yes / Ya	Less time going out with family/friends/colleagues / Kurang masa di luar bersama dengan keluarga, kawan - kawan atau rakan sekerja, Less or no travelling activities / Kurang atau tiada aktiviti perlancongan, Less time spent on mass religious gathering/activities / Kurang meluangkan masa untuk berkumpul atas tujuan aktiviti keagamaan, Less time spent on social gathering/activities / Kurang meluang…	Yes / Ya	Boring / Bosan, Sad / Sedih, Demotivated / Kurang bermotivasi	Yes / Ya	Convenient / Memudahkan, More family time / Lebih banyak masa dengan keluarga, Flexible working time / Waktu pekerjaan yang tidak tetap, Avoidance of traffic jam / Dapat mengelakkan kesesakan lalu lintas, Less risks of getting infection and transmission from work place / Dapat mengurangkan risiko untuk dijangkiti atau menyebarkan penyakit di tempat kerja
Agree / Setuju	Male / Lelaki	29	Diploma	Supporting Group / Kumpulan Pelaksana	U29	Contract / Kontrak	1-5 years/ 1-5 tahun	Married / Berkahwin	1-3	Nil	< RM 4,849	Kota Kinabalu	Sabah	Gaming	2	4	3	4	3	3	3	4	3	1	2	3	3	2	2	2	1	3	2	2	4	1	2	2	2	Yes / Ya	Increased spending on food and beverages / Kenaikan perbelanjaan makanan, Increased spending on sports and leisure activities / Kenaikan perbelanjaan dalam aktiviti sukan, Increased spending on utility bills / Kenaikan perbelanjaan dalam bill utiliti seperti air dan elektrik	Yes / Ya	Less time going out with family/friends/colleagues / Kurang masa di luar bersama dengan keluarga, kawan - kawan atau rakan sekerja, Less or no travelling activities / Kurang atau tiada aktiviti perlancongan, Less sports or outdoor activities / Kurang bersukan atau melakukan aktiviti luar, Less time spent on mass religious gathering/activities / Kurang meluangkan masa untuk berkumpul atas tujuan a…	Yes / Ya	Loneliness / Keseorangan, Boring / Bosan, Sad / Sedih, Lethargic / Berasa letih, Demotivated / Kurang bermotivasi	Yes / Ya	Convenient / Memudahkan, More family time / Lebih banyak masa dengan keluarga, Flexible working time / Waktu pekerjaan yang tidak tetap, Avoidance of traffic jam / Dapat mengelakkan kesesakan lalu lintas, Less risks of getting infection and transmission from work place / Dapat mengurangkan risiko untuk dijangkiti atau menyebarkan penyakit di tempat kerja
Agree / Setuju	Female / Perempuan	48	Bachelor degree / Ijazah Sarjana Muda	Supporting Group / Kumpulan Pelaksana	B19	Contract / Kontrak	5-9 years/ 5-9 tahun	Married / Berkahwin	1-3	1-3	< RM 4,849	Penampang	Sabah	BACA BUKU & TANAM BUNGA	3	3	3	3	3	3	3	3	3	3	3	2	3	3	3	3	3	3	3	3	3	3	3	3	3	Yes / Ya	Your Salary reduction / Pengurangan pendapatan, Your spouse’s salary reduction / Pengurangan pendapatan pasangan, Increased spending on food and beverages / Kenaikan perbelanjaan makanan, Increased spending on utility bills / Kenaikan perbelanjaan dalam bill utiliti seperti air dan elektrik	Yes / Ya	Less time going out with family/friends/colleagues / Kurang masa di luar bersama dengan keluarga, kawan - kawan atau rakan sekerja, Less time spent on mass religious gathering/activities / Kurang meluangkan masa untuk berkumpul atas tujuan aktiviti keagamaan	Yes / Ya	Boring / Bosan, Sad / Sedih, Bekerja dari Rumah (WFH) yang sangat sibuk	Yes / Ya	More family time / Lebih banyak masa dengan keluarga, Avoidance of traffic jam / Dapat mengelakkan kesesakan lalu lintas, Less risks of getting infection and transmission from work place / Dapat mengurangkan risiko untuk dijangkiti atau menyebarkan penyakit di tempat kerja, Lebih banyak masa untuk bekerja
Agree / Setuju	Female / Perempuan	67 years 9 months	PhD / Ijazah Falsafah	Management & Professional / Pengurusan & Profesional	UMSDF6	Contract / Kontrak	≥ 10 years/ ≥ 10 tahun	Married / Berkahwin	4-6	1-3	RM4,850 - RM10,959	Kota Kinabalu	Sabah	Bible study, art, music, but little time for hobbies (except Bible reading) during MCO due to heavy workload at UMS	3	2	2	5	3	4	4	5	4	3	3	1	3	1	5	1	3	4	3	3	5	3	2	4	2	Yes / Ya	Your spouse’s loss of side income / Pasangan hilang sumber pendapatan tambahan, Increased spending on food and beverages / Kenaikan perbelanjaan makanan, Increased spending on utility bills / Kenaikan perbelanjaan dalam bill utiliti seperti air dan elektrik, Trying to pay longstanding heavy debts - car loan, credit card debts, other loans, rent etc.	Yes / Ya	Less time going out with family/friends/colleagues / Kurang masa di luar bersama dengan keluarga, kawan - kawan atau rakan sekerja, Less or no travelling activities / Kurang atau tiada aktiviti perlancongan, Less time spent on mass religious gathering/activities / Kurang meluangkan masa untuk berkumpul atas tujuan aktiviti keagamaan, Less time spent on social gathering/activities / Kurang meluang…	Yes / Ya	Loneliness / Keseorangan, Sad / Sedih, Demotivated / Kurang bermotivasi, My father's death in Australia in 2020 - MCO prevented me from going to see him before he passed, and from attending his funeral. I only talk to him via WhatsApp video when he was in a coma, and my children livestreamed his funeral. I could not even take bereavement leave to grieve, but had to carry on working.	No / Tidak		Unfavourable working environment at home / Persekitaran yang tidak baik untuk bekerja di rumah, Less productivity or less achievement / Kurang produktiviti atau kurang pencapaian, The house is too hot. Most of my books, files, photographic slides are in my office at UMS, and I cannot go to retrieve them. Also, with working form home, I tend to work all day and all night with little rest.
Agree / Setuju	Female / Perempuan	37	Bachelor degree / Ijazah Sarjana Muda	Management & Professional / Pengurusan & Profesional	DG41	Permanent / Tetap	1-5 years/ 1-5 tahun	Married / Berkahwin	Nil	Nil	RM4,850 - RM10,959	Kota Kinabalu	Sabah	Cooking, Cleaning & Reading	4	4	5	3	2	2	3	3	4	4	5	4	5	3	4	3	3	4	4	4	4	4	4	4	3	No / Tidak		Yes / Ya	Less time going out with family/friends/colleagues / Kurang masa di luar bersama dengan keluarga, kawan - kawan atau rakan sekerja, Less or no travelling activities / Kurang atau tiada aktiviti perlancongan, Less sports or outdoor activities / Kurang bersukan atau melakukan aktiviti luar, Less time spent on mass religious gathering/activities / Kurang meluangkan masa untuk berkumpul atas tujuan a…	Yes / Ya	Sad / Sedih, Demotivated / Kurang bermotivasi	Yes / Ya	Convenient / Memudahkan, More family time / Lebih banyak masa dengan keluarga, Flexible working time / Waktu pekerjaan yang tidak tetap, Avoidance of traffic jam / Dapat mengelakkan kesesakan lalu lintas, Less risks of getting infection and transmission from work place / Dapat mengurangkan risiko untuk dijangkiti atau menyebarkan penyakit di tempat kerja
Agree / Setuju	Female / Perempuan	38	PhD / Ijazah Falsafah	Management & Professional / Pengurusan & Profesional	DS 51	Contract / Kontrak	< 1 year/ < 1 tahun	Single / Bujang	Nil	Nil	RM4,850 - RM10,959	Kota Kinabalu	Sabah	Memasak	5	5	5	5	1	1	5	4	5	5	5	5	5	4	5	4	5	5	5	5	5	5	5	5	5	No / Tidak		Yes / Ya	Less time going out with family/friends/colleagues / Kurang masa di luar bersama dengan keluarga, kawan - kawan atau rakan sekerja, Less or no travelling activities / Kurang atau tiada aktiviti perlancongan, Less time spent on social gathering/activities / Kurang meluangkan masa dengan aktiviti sosial	No / Tidak		Yes / Ya	Convenient / Memudahkan, Flexible working time / Waktu pekerjaan yang tidak tetap, Avoidance of traffic jam / Dapat mengelakkan kesesakan lalu lintas, Less risks of getting infection and transmission from work place / Dapat mengurangkan risiko untuk dijangkiti atau menyebarkan penyakit di tempat kerja
Agree / Setuju	Female / Perempuan	41	Bachelor degree / Ijazah Sarjana Muda	Supporting Group / Kumpulan Pelaksana	N19	Permanent / Tetap	≥ 10 years/ ≥ 10 tahun	Married / Berkahwin	1-3	1-3	< RM 4,849	Kota Kinabalu	Sabah	MEMBACA NOVEL, MENANAM BUNGA	4	4	3	4	3	2	4	4	4	4	4	4	4	3	3	4	4	4	4	4	4	5	4	4	3	No / Tidak		No / Tidak		No / Tidak		Yes / Ya	More family time / Lebih banyak masa dengan keluarga, Flexible working time / Waktu pekerjaan yang tidak tetap, Avoidance of traffic jam / Dapat mengelakkan kesesakan lalu lintas, Less risks of getting infection and transmission from work place / Dapat mengurangkan risiko untuk dijangkiti atau menyebarkan penyakit di tempat kerja
Agree / Setuju	Female / Perempuan	44	PhD / Ijazah Falsafah	Management & Professional / Pengurusan & Profesional	Ds54	Permanent / Tetap	≥ 10 years/ ≥ 10 tahun	Married / Berkahwin	Nil	Nil	RM4,850 - RM10,959	Kota Kinabalu	Sabah	Outdoor activities	3	3	3	5	3	3	2	4	4	3	2	4	4	2	3	3	2	2	2	5	5	5	5	5	2	No / Tidak		Yes / Ya	Less time going out with family/friends/colleagues / Kurang masa di luar bersama dengan keluarga, kawan - kawan atau rakan sekerja, Less or no travelling activities / Kurang atau tiada aktiviti perlancongan, Less sports or outdoor activities / Kurang bersukan atau melakukan aktiviti luar, Less time spent on social gathering/activities / Kurang meluangkan masa dengan aktiviti sosial	Yes / Ya	Boring / Bosan, Sad / Sedih, Demotivated / Kurang bermotivasi	No / Tidak		Easily distracted / Mudah tertarik dengan perkara di luar kerja, Less productivity or less achievement / Kurang produktiviti atau kurang pencapaian
Agree / Setuju	Female / Perempuan	33	STPM	Supporting Group / Kumpulan Pelaksana	Kp11	Contract / Kontrak	1-5 years/ 1-5 tahun	Single / Bujang	Nil	Nil	< RM 4,849	Kota Kinabalu	Sabah	Cooking	4	4	5	5	2	2	4	3	2	4	3	2	4	3	2	2	3	4	4	4	4	4	4	5	4	Yes / Ya	Your Salary reduction / Pengurangan pendapatan, Increased spending on food and beverages / Kenaikan perbelanjaan makanan, Increased spending on utility bills / Kenaikan perbelanjaan dalam bill utiliti seperti air dan elektrik	Yes / Ya	Less time going out with family/friends/colleagues / Kurang masa di luar bersama dengan keluarga, kawan - kawan atau rakan sekerja, Less or no travelling activities / Kurang atau tiada aktiviti perlancongan, Less sports or outdoor activities / Kurang bersukan atau melakukan aktiviti luar, Less time spent on mass religious gathering/activities / Kurang meluangkan masa untuk berkumpul atas tujuan a…	Yes / Ya	Loneliness / Keseorangan, Boring / Bosan, Sad / Sedih, Lethargic / Berasa letih, Demotivated / Kurang bermotivasi	No / Tidak		Unfavourable working environment at home / Persekitaran yang tidak baik untuk bekerja di rumah, Less productivity or less achievement / Kurang produktiviti atau kurang pencapaian
Agree / Setuju	Male / Lelaki	36	Bachelor degree / Ijazah Sarjana Muda	Supporting Group / Kumpulan Pelaksana	N19	Contract / Kontrak	≥ 10 years/ ≥ 10 tahun	Married / Berkahwin	1-3	1-3	< RM 4,849	Kota Kinabalu	Sabah	Membaca	3	2	3	2	4	2	3	3	4	2	2	2	4	4	4	4	4	3	2	2	3	3	3	3	2	Yes / Ya	Your Loss of side income / Kehilangan sumber pendapatan tambahan, Your spouse’s loss of side income / Pasangan hilang sumber pendapatan tambahan, Increased spending on food and beverages / Kenaikan perbelanjaan makanan	Yes / Ya	Less time going out with family/friends/colleagues / Kurang masa di luar bersama dengan keluarga, kawan - kawan atau rakan sekerja, Less or no travelling activities / Kurang atau tiada aktiviti perlancongan, Less sports or outdoor activities / Kurang bersukan atau melakukan aktiviti luar, Less time spent on social gathering/activities / Kurang meluangkan masa dengan aktiviti sosial	Yes / Ya	Loneliness / Keseorangan, Boring / Bosan, Lethargic / Berasa letih, Demotivated / Kurang bermotivasi	Yes / Ya	Convenient / Memudahkan, More family time / Lebih banyak masa dengan keluarga, Flexible working time / Waktu pekerjaan yang tidak tetap, Avoidance of traffic jam / Dapat mengelakkan kesesakan lalu lintas, Less risks of getting infection and transmission from work place / Dapat mengurangkan risiko untuk dijangkiti atau menyebarkan penyakit di tempat kerja
Agree / Setuju	Female / Perempuan	35	Bachelor degree / Ijazah Sarjana Muda	Management & Professional / Pengurusan & Profesional	G41	Permanent / Tetap	≥ 10 years/ ≥ 10 tahun	Single / Bujang	Nil	Nil	RM4,850 - RM10,959	Sandakan	Sabah	Watch drama	5	4	5	5	1	1	4	4	5	5	4	5	5	4	4	5	4	4	4	4	5	5	5	5	5	No / Tidak		Yes / Ya	Less time going out with family/friends/colleagues / Kurang masa di luar bersama dengan keluarga, kawan - kawan atau rakan sekerja, Less or no travelling activities / Kurang atau tiada aktiviti perlancongan, Less sports or outdoor activities / Kurang bersukan atau melakukan aktiviti luar, Less time spent on mass religious gathering/activities / Kurang meluangkan masa untuk berkumpul atas tujuan a…	No / Tidak		No / Tidak		Unfavourable working environment at home / Persekitaran yang tidak baik untuk bekerja di rumah, Easily distracted / Mudah tertarik dengan perkara di luar kerja, Less productivity or less achievement / Kurang produktiviti atau kurang pencapaian
Agree / Setuju	Male / Lelaki	46	PhD / Ijazah Falsafah	Management & Professional / Pengurusan & Profesional	DS54	Permanent / Tetap	≥ 10 years/ ≥ 10 tahun	Married / Berkahwin	4-6	4-6	≥ RM 10,960	Sandakan	Sabah	Golfing/ farming	2	3	2	1	5	1	2	1	2	1	1	2	2	3	2	2	2	2	2	3	2	3	2	3	1	No / Tidak		Yes / Ya	Less time going out with family/friends/colleagues / Kurang masa di luar bersama dengan keluarga, kawan - kawan atau rakan sekerja	Yes / Ya	Sad / Sedih	Yes / Ya	More family time / Lebih banyak masa dengan keluarga, Less risks of getting infection and transmission from work place / Dapat mengurangkan risiko untuk dijangkiti atau menyebarkan penyakit di tempat kerja
Agree / Setuju	Male / Lelaki	53	PhD / Ijazah Falsafah	Management & Professional / Pengurusan & Profesional	VK7	Permanent / Tetap	≥ 10 years/ ≥ 10 tahun	Married / Berkahwin	1-3	Nil	≥ RM 10,960	Sandakan	Sabah	Farm work	5	5	5	4	1	1	5	5	5	5	5	5	5	5	5	5	5	5	5	5	5	5	5	5	5	No / Tidak		Yes / Ya	Less time going out with family/friends/colleagues / Kurang masa di luar bersama dengan keluarga, kawan - kawan atau rakan sekerja, Less or no travelling activities / Kurang atau tiada aktiviti perlancongan, Less time spent on mass religious gathering/activities / Kurang meluangkan masa untuk berkumpul atas tujuan aktiviti keagamaan, Less time spent on social gathering/activities / Kurang meluang…	No / Tidak		No / Tidak		Unfavourable working environment at home / Persekitaran yang tidak baik untuk bekerja di rumah, Less productivity or less achievement / Kurang produktiviti atau kurang pencapaian, Administration requires being in an office to function at full capacity.
Agree / Setuju	Male / Lelaki	35	PhD / Ijazah Falsafah	Faculty position	DS51	Contract / Kontrak	1-5 years/ 1-5 tahun	Married / Berkahwin	1-3	Nil	RM4,850 - RM10,959	Kota Kinabalu	Wilayah Persekutuan Kuala Lumpur	Research	4	5	4	3	4	3	4	4	3	4	4	5	4	4	4	3	4	5	4	4	4	4	4	4	3	Yes / Ya	Your job loss / Kehilangan pekerjaan	Yes / Ya	Less time going out with family/friends/colleagues / Kurang masa di luar bersama dengan keluarga, kawan - kawan atau rakan sekerja	No / Tidak		Yes / Ya	Less risks of getting infection and transmission from work place / Dapat mengurangkan risiko untuk dijangkiti atau menyebarkan penyakit di tempat kerja
Agree / Setuju	Male / Lelaki	35	PhD / Ijazah Falsafah	Management & Professional / Pengurusan & Profesional	DS52	Permanent / Tetap	≥ 10 years/ ≥ 10 tahun	Married / Berkahwin	Nil	Nil	≥ RM 10,960	Kota Kinabalu	Sabah	Reading	4	4	5	5	2	2	4	4	5	5	4	4	4	3	2	4	4	4	4	4	4	5	5	5	3	No / Tidak		Yes / Ya	Less time going out with family/friends/colleagues / Kurang masa di luar bersama dengan keluarga, kawan - kawan atau rakan sekerja, Less or no travelling activities / Kurang atau tiada aktiviti perlancongan, Less sports or outdoor activities / Kurang bersukan atau melakukan aktiviti luar, Less time spent on mass religious gathering/activities / Kurang meluangkan masa untuk berkumpul atas tujuan a…	Yes / Ya	Boring / Bosan, Sad / Sedih	Yes / Ya	Convenient / Memudahkan, More family time / Lebih banyak masa dengan keluarga, Flexible working time / Waktu pekerjaan yang tidak tetap, Avoidance of traffic jam / Dapat mengelakkan kesesakan lalu lintas, Less risks of getting infection and transmission from work place / Dapat mengurangkan risiko untuk dijangkiti atau menyebarkan penyakit di tempat kerja
Agree / Setuju	Male / Lelaki	36	PhD / Ijazah Falsafah	Management & Professional / Pengurusan & Profesional	ds52	Permanent / Tetap	1-5 years/ 1-5 tahun	Married / Berkahwin	1-3	1-3	≥ RM 10,960	Tuaran	Sabah	fishing	4	5	3	3	2	2	2	2	2	2	2	2	2	2	2	2	2	2	2	2	2	2	2	2	4	No / Tidak		No / Tidak		No / Tidak		Yes / Ya	Convenient / Memudahkan, More family time / Lebih banyak masa dengan keluarga, Flexible working time / Waktu pekerjaan yang tidak tetap, Avoidance of traffic jam / Dapat mengelakkan kesesakan lalu lintas, Less risks of getting infection and transmission from work place / Dapat mengurangkan risiko untuk dijangkiti atau menyebarkan penyakit di tempat kerja, menjimatkan letrik pejabat
Agree / Setuju	Female / Perempuan	42	STPM	Supporting Group / Kumpulan Pelaksana	S22	Permanent / Tetap	≥ 10 years/ ≥ 10 tahun	Married / Berkahwin	Nil	Nil	< RM 4,849	Sandakan	Sabah	Membaca	5	4	4	1	4	4	5	4	4	4	5	5	5	5	5	4	4	4	5	4	5	5	4	5	4	No / Tidak		Yes / Ya	Less time going out with family/friends/colleagues / Kurang masa di luar bersama dengan keluarga, kawan - kawan atau rakan sekerja, Less sports or outdoor activities / Kurang bersukan atau melakukan aktiviti luar, Less time spent on mass religious gathering/activities / Kurang meluangkan masa untuk berkumpul atas tujuan aktiviti keagamaan, Less time spent on social gathering/activities / Kurang m…	Yes / Ya	Boring / Bosan, Takut risiko jangkitan C19	Yes / Ya	More family time / Lebih banyak masa dengan keluarga, Less risks of getting infection and transmission from work place / Dapat mengurangkan risiko untuk dijangkiti atau menyebarkan penyakit di tempat kerja
Agree / Setuju	Female / Perempuan	34	PhD / Ijazah Falsafah	Management & Professional / Pengurusan & Profesional	Senior Lecturer (DS 51)	Permanent / Tetap	1-5 years/ 1-5 tahun	Single / Bujang	Nil	Nil	RM4,850 - RM10,959	Kota Kinabalu	Wilayah Persekutuan Labuan	Membaca	5	4	5	3	5	5	5	5	5	5	5	5	4	3	4	5	2	3	4	4	4	4	4	5	5	No / Tidak		Yes / Ya	Less time going out with family/friends/colleagues / Kurang masa di luar bersama dengan keluarga, kawan - kawan atau rakan sekerja, Less or no travelling activities / Kurang atau tiada aktiviti perlancongan, Less sports or outdoor activities / Kurang bersukan atau melakukan aktiviti luar, Less time spent on mass religious gathering/activities / Kurang meluangkan masa untuk berkumpul atas tujuan a…	No / Tidak		Yes / Ya	Convenient / Memudahkan, Flexible working time / Waktu pekerjaan yang tidak tetap, Avoidance of traffic jam / Dapat mengelakkan kesesakan lalu lintas, Less risks of getting infection and transmission from work place / Dapat mengurangkan risiko untuk dijangkiti atau menyebarkan penyakit di tempat kerja
Agree / Setuju	Female / Perempuan	42	SPM	Pem pustakawan	S19	Permanent / Tetap	≥ 10 years/ ≥ 10 tahun	Married / Berkahwin	4-6	1-3	< RM 4,849	Kota Kinabalu	Sabah	Gardening	4	3	3	1	3	2	4	3	3	3	3	2	3	2	2	2	3	4	3	4	4	4	3	4	2	Yes / Ya	Increased spending on food and beverages / Kenaikan perbelanjaan makanan, Increased spending on utility bills / Kenaikan perbelanjaan dalam bill utiliti seperti air dan elektrik	Yes / Ya	Less time going out with family/friends/colleagues / Kurang masa di luar bersama dengan keluarga, kawan - kawan atau rakan sekerja, Less or no travelling activities / Kurang atau tiada aktiviti perlancongan, Less sports or outdoor activities / Kurang bersukan atau melakukan aktiviti luar	No / Tidak		Yes / Ya	Convenient / Memudahkan, More family time / Lebih banyak masa dengan keluarga, Avoidance of traffic jam / Dapat mengelakkan kesesakan lalu lintas, Less risks of getting infection and transmission from work place / Dapat mengurangkan risiko untuk dijangkiti atau menyebarkan penyakit di tempat kerja
Agree / Setuju	Male / Lelaki	42	PhD / Ijazah Falsafah	Management & Professional / Pengurusan & Profesional	54	Permanent / Tetap	≥ 10 years/ ≥ 10 tahun	Married / Berkahwin	1-3	1-3	≥ RM 10,960	Kota Kinabalu	Sabah		5	5	1	4	5	5	2	4	3	5	5	5	5	5	2	2	4	4	4	5	5	5	5	5	4	No / Tidak		No / Tidak		No / Tidak		No / Tidak		Disturbed by children or spouse / Kesan gangguan daripada kanak - kanak atau isteri, Unfavourable working environment at home / Persekitaran yang tidak baik untuk bekerja di rumah, Easily distracted / Mudah tertarik dengan perkara di luar kerja, Less productivity or less achievement / Kurang produktiviti atau kurang pencapaian, Less personal time / Kurang masa sendiri
Agree / Setuju	Male / Lelaki	36	PhD / Ijazah Falsafah	Lecturer	DS45	Permanent / Tetap	≥ 10 years/ ≥ 10 tahun	Married / Berkahwin	1-3	1-3	≥ RM 10,960	Kota Kinabalu	Sabah	Watching movies	5	4	5	5	5	5	5	4	4	5	4	5	5	3	4	5	4	5	5	5	4	5	5	5	3	No / Tidak		Yes / Ya	Less time going out with family/friends/colleagues / Kurang masa di luar bersama dengan keluarga, kawan - kawan atau rakan sekerja, Less or no travelling activities / Kurang atau tiada aktiviti perlancongan, Less sports or outdoor activities / Kurang bersukan atau melakukan aktiviti luar, Less time spent on mass religious gathering/activities / Kurang meluangkan masa untuk berkumpul atas tujuan a…	Yes / Ya	Boring / Bosan, Lethargic / Berasa letih, Demotivated / Kurang bermotivasi	Yes / Ya	Convenient / Memudahkan, More family time / Lebih banyak masa dengan keluarga, Flexible working time / Waktu pekerjaan yang tidak tetap, Avoidance of traffic jam / Dapat mengelakkan kesesakan lalu lintas, Less risks of getting infection and transmission from work place / Dapat mengurangkan risiko untuk dijangkiti atau menyebarkan penyakit di tempat kerja, Menjimatkan masa, wang & tenaga
Agree / Setuju	Male / Lelaki	40	SPM	Supporting Group / Kumpulan Pelaksana	S26	Permanent / Tetap	≥ 10 years/ ≥ 10 tahun	Married / Berkahwin	1-3	1-3	RM4,850 - RM10,959	Tuaran	Sabah	BERSUKAN	2	2	3	3	3	1	5	3	3	2	2	2	2	1	2	2	2	3	3	5	3	2	2	1	2	Yes / Ya	Your spouse’s salary reduction / Pengurangan pendapatan pasangan, Increased spending on food and beverages / Kenaikan perbelanjaan makanan, Increased spending on utility bills / Kenaikan perbelanjaan dalam bill utiliti seperti air dan elektrik	Yes / Ya	Less time going out with family/friends/colleagues / Kurang masa di luar bersama dengan keluarga, kawan - kawan atau rakan sekerja, Less sports or outdoor activities / Kurang bersukan atau melakukan aktiviti luar, Less time spent on mass religious gathering/activities / Kurang meluangkan masa untuk berkumpul atas tujuan aktiviti keagamaan, Less time spent on social gathering/activities / Kurang m…	Yes / Ya	Boring / Bosan, Sad / Sedih, Lethargic / Berasa letih, Demotivated / Kurang bermotivasi	Yes / Ya	More family time / Lebih banyak masa dengan keluarga, Flexible working time / Waktu pekerjaan yang tidak tetap, Avoidance of traffic jam / Dapat mengelakkan kesesakan lalu lintas, Less risks of getting infection and transmission from work place / Dapat mengurangkan risiko untuk dijangkiti atau menyebarkan penyakit di tempat kerja
Agree / Setuju	Female / Perempuan	34	PhD / Ijazah Falsafah	Academic	DG44	Permanent / Tetap	5-9 years/ 5-9 tahun	Single / Bujang	Nil	Nil	RM4,850 - RM10,959	Kota Kinabalu	Sabah	Playing game, watching shows, badminton	4	4	5	5	4	4	4	4	4	4	3	4	4	2	2	4	4	4	4	4	4	4	4	4	4	No / Tidak		Yes / Ya	Less time going out with family/friends/colleagues / Kurang masa di luar bersama dengan keluarga, kawan - kawan atau rakan sekerja, Less or no travelling activities / Kurang atau tiada aktiviti perlancongan, Less sports or outdoor activities / Kurang bersukan atau melakukan aktiviti luar, Less time spent on social gathering/activities / Kurang meluangkan masa dengan aktiviti sosial	No / Tidak		Yes / Ya	Convenient / Memudahkan, Flexible working time / Waktu pekerjaan yang tidak tetap, Avoidance of traffic jam / Dapat mengelakkan kesesakan lalu lintas, Less risks of getting infection and transmission from work place / Dapat mengurangkan risiko untuk dijangkiti atau menyebarkan penyakit di tempat kerja
Agree / Setuju	Male / Lelaki	55	Post-doctorate	Management & Professional / Pengurusan & Profesional	DS53	Contract / Kontrak	5-9 years/ 5-9 tahun	Married / Berkahwin	1-3	1-3	RM4,850 - RM10,959	Kota Kinabalu	Sabah	Outdoor activities	2	4	5	5	4	4	2	3	4	3	3	4	4	2	2	2	2	2	3	3	3	3	3	2	2	No / Tidak		Yes / Ya	Less time going out with family/friends/colleagues / Kurang masa di luar bersama dengan keluarga, kawan - kawan atau rakan sekerja, Less sports or outdoor activities / Kurang bersukan atau melakukan aktiviti luar	Yes / Ya	Boring / Bosan, Lethargic / Berasa letih, Demotivated / Kurang bermotivasi	No / Tidak		Disturbed by children or spouse / Kesan gangguan daripada kanak - kanak atau isteri, Unfavourable working environment at home / Persekitaran yang tidak baik untuk bekerja di rumah, Easily distracted / Mudah tertarik dengan perkara di luar kerja, Less productivity or less achievement / Kurang produktiviti atau kurang pencapaian, Less personal time / Kurang masa sendiri
Agree / Setuju	Female / Perempuan	43	Masters / Ijazah Sarjana	Management & Professional / Pengurusan & Profesional	DS45	Permanent / Tetap	≥ 10 years/ ≥ 10 tahun	Single / Bujang	Nil	Nil	RM4,850 - RM10,959	Kota Kinabalu	Sabah	Berkebun	5	5	3	5	1	1	4	4	5	4	5	5	4	4	4	5	5	4	4	4	4	5	3	5	5	No / Tidak		No / Tidak		No / Tidak		No / Tidak		Easily distracted / Mudah tertarik dengan perkara di luar kerja, Less productivity or less achievement / Kurang produktiviti atau kurang pencapaian
Agree / Setuju	Female / Perempuan	32	Masters / Ijazah Sarjana	Supporting Group / Kumpulan Pelaksana	N41	Contract / Kontrak	1-5 years/ 1-5 tahun	Married / Berkahwin	1-3	1-3	< RM 4,849	Tuaran	Sabah	House cleaning	3	4	3	5	2	1	2	2	3	4	5	3	4	3	4	3	3	4	4	4	4	4	4	4	2	No / Tidak		Yes / Ya	Less time going out with family/friends/colleagues / Kurang masa di luar bersama dengan keluarga, kawan - kawan atau rakan sekerja, Less or no travelling activities / Kurang atau tiada aktiviti perlancongan, Less time spent on social gathering/activities / Kurang meluangkan masa dengan aktiviti sosial	No / Tidak		No / Tidak		Disturbed by children or spouse / Kesan gangguan daripada kanak - kanak atau isteri, Unfavourable working environment at home / Persekitaran yang tidak baik untuk bekerja di rumah, Less productivity or less achievement / Kurang produktiviti atau kurang pencapaian
Agree / Setuju	Female / Perempuan	36	Bachelor degree / Ijazah Sarjana Muda	Supporting Group / Kumpulan Pelaksana	n19	Permanent / Tetap	5-9 years/ 5-9 tahun	Married / Berkahwin	4-6	4-6	< RM 4,849	Sandakan	Sabah	melancong	3	4	4	4	2	1	4	3	3	4	5	2	3	3	3	3	3	3	3	3	3	3	3	3	3	Yes / Ya	Increased spending on utility bills / Kenaikan perbelanjaan dalam bill utiliti seperti air dan elektrik	Yes / Ya	Less time going out with family/friends/colleagues / Kurang masa di luar bersama dengan keluarga, kawan - kawan atau rakan sekerja, Less or no travelling activities / Kurang atau tiada aktiviti perlancongan, Less time spent on mass religious gathering/activities / Kurang meluangkan masa untuk berkumpul atas tujuan aktiviti keagamaan	No / Tidak		No / Tidak		Disturbed by children or spouse / Kesan gangguan daripada kanak - kanak atau isteri, Less productivity or less achievement / Kurang produktiviti atau kurang pencapaian, Less personal time / Kurang masa sendiri
Agree / Setuju	Female / Perempuan	33	Diploma	Supporting Group / Kumpulan Pelaksana		Contract / Kontrak	5-9 years/ 5-9 tahun	Married / Berkahwin	1-3	Nil	< RM 4,849	Putatan	Sabah		4	4	4	4	2	2	4	4	4	4	4	4	4	4	4	4	4	4	4	4	4	4	4	4	3	No / Tidak		Yes / Ya	Less time going out with family/friends/colleagues / Kurang masa di luar bersama dengan keluarga, kawan - kawan atau rakan sekerja, Less or no travelling activities / Kurang atau tiada aktiviti perlancongan, Less sports or outdoor activities / Kurang bersukan atau melakukan aktiviti luar	No / Tidak		Yes / Ya	Avoidance of traffic jam / Dapat mengelakkan kesesakan lalu lintas, Less risks of getting infection and transmission from work place / Dapat mengurangkan risiko untuk dijangkiti atau menyebarkan penyakit di tempat kerja
Agree / Setuju	Female / Perempuan	34	Masters / Ijazah Sarjana	Management & Professional / Pengurusan & Profesional	DS45	Permanent / Tetap	1-5 years/ 1-5 tahun	Married / Berkahwin	1-3	Nil	≥ RM 10,960	Kota Kinabalu	Sabah	catching up on motion pictures, sewing, lettering	5	5	2	4	4	1	1	3	2	5	3	5	4	2	1	3	2	1	2	3	3	4	5	5	2	No / Tidak		Yes / Ya	Less time going out with family/friends/colleagues / Kurang masa di luar bersama dengan keluarga, kawan - kawan atau rakan sekerja, Less or no travelling activities / Kurang atau tiada aktiviti perlancongan, Less sports or outdoor activities / Kurang bersukan atau melakukan aktiviti luar, Less time spent on social gathering/activities / Kurang meluangkan masa dengan aktiviti sosial	Yes / Ya	Loneliness / Keseorangan, Boring / Bosan, Sad / Sedih, Demotivated / Kurang bermotivasi, Tidak dapat fokus, marah, takut, kecewa	No / Tidak		Disturbed by children or spouse / Kesan gangguan daripada kanak - kanak atau isteri, Unfavourable working environment at home / Persekitaran yang tidak baik untuk bekerja di rumah, Easily distracted / Mudah tertarik dengan perkara di luar kerja, Less productivity or less achievement / Kurang produktiviti atau kurang pencapaian, Less personal time / Kurang masa sendiri, Tiada akses kepada peralata…
Agree / Setuju	Male / Lelaki	51	Masters / Ijazah Sarjana	Academic	DS45	Permanent / Tetap	≥ 10 years/ ≥ 10 tahun	Single / Bujang	Nil	Nil	RM4,850 - RM10,959	Papar	Sabah	Bird Watching	4	4	4	5	3	3	4	4	5	4	3	5	5	4	4	5	5	5	5	4	5	5	3	5	5	No / Tidak		No / Tidak		No / Tidak		Yes / Ya	Convenient / Memudahkan
Agree / Setuju	Male / Lelaki	48 tahun	STPM	Supporting Group / Kumpulan Pelaksana	S26	Permanent / Tetap	≥ 10 years/ ≥ 10 tahun	Married / Berkahwin	4-6	4-6	RM4,850 - RM10,959	Kota Kinabalu	Sabah	Berkebun sayur dan bunga	4	4	5	3	1	1	4	3	3	3	4	4	3	2	2	4	2	2	2	2	5	4	4	1	1	Yes / Ya	Your Salary reduction / Pengurangan pendapatan, Your Loss of side income / Kehilangan sumber pendapatan tambahan, Your spouse’s salary reduction / Pengurangan pendapatan pasangan, Your spouse’s loss of side income / Pasangan hilang sumber pendapatan tambahan, Increased spending on food and beverages / Kenaikan perbelanjaan makanan, Increased spending on utility bills / Kenaikan perbelanjaan dalam…	Yes / Ya	Less time going out with family/friends/colleagues / Kurang masa di luar bersama dengan keluarga, kawan - kawan atau rakan sekerja, Less or no travelling activities / Kurang atau tiada aktiviti perlancongan, Less sports or outdoor activities / Kurang bersukan atau melakukan aktiviti luar, Less time spent on mass religious gathering/activities / Kurang meluangkan masa untuk berkumpul atas tujuan a…	Yes / Ya	Loneliness / Keseorangan, Boring / Bosan, Sad / Sedih, Lethargic / Berasa letih, Demotivated / Kurang bermotivasi	Yes / Ya	Convenient / Memudahkan, More family time / Lebih banyak masa dengan keluarga, Flexible working time / Waktu pekerjaan yang tidak tetap, Avoidance of traffic jam / Dapat mengelakkan kesesakan lalu lintas, Less risks of getting infection and transmission from work place / Dapat mengurangkan risiko untuk dijangkiti atau menyebarkan penyakit di tempat kerja, Jimat belanja makan dan minum di luar
Agree / Setuju	Male / Lelaki	67	PhD / Ijazah Falsafah	Management & Professional / Pengurusan & Profesional	UMSDF7	Contract / Kontrak	5-9 years/ 5-9 tahun	Married / Berkahwin	4-6	Nil	≥ RM 10,960	Sandakan	Sabah	Berkebun	4	4	3	3	3	1	4	3	4	5	5	5	5	5	4	5	4	4	5	5	4	5	4	5	3	No / Tidak		Yes / Ya	Less time going out with family/friends/colleagues / Kurang masa di luar bersama dengan keluarga, kawan - kawan atau rakan sekerja, Less or no travelling activities / Kurang atau tiada aktiviti perlancongan, Less sports or outdoor activities / Kurang bersukan atau melakukan aktiviti luar, Less time spent on mass religious gathering/activities / Kurang meluangkan masa untuk berkumpul atas tujuan a…	Yes / Ya	Loneliness / Keseorangan, Boring / Bosan, Sad / Sedih, Lethargic / Berasa letih, Demotivated / Kurang bermotivasi	Yes / Ya	Convenient / Memudahkan, Flexible working time / Waktu pekerjaan yang tidak tetap, Less risks of getting infection and transmission from work place / Dapat mengurangkan risiko untuk dijangkiti atau menyebarkan penyakit di tempat kerja
Agree / Setuju	Male / Lelaki	37	SPM	Pem hal ehwal islam	S 19	Permanent / Tetap	≥ 10 years/ ≥ 10 tahun	Married / Berkahwin	4-6	1-3	< RM 4,849	Sandakan	Sabah	Bersukan	5	5	4	5	3	1	3	3	4	5	5	5	4	5	5	5	5	5	5	5	5	5	5	5	3	Yes / Ya	Increased spending on food and beverages / Kenaikan perbelanjaan makanan	Yes / Ya	Less sports or outdoor activities / Kurang bersukan atau melakukan aktiviti luar, Less time spent on mass religious gathering/activities / Kurang meluangkan masa untuk berkumpul atas tujuan aktiviti keagamaan	Yes / Ya	Demotivated / Kurang bermotivasi	Yes / Ya	Less risks of getting infection and transmission from work place / Dapat mengurangkan risiko untuk dijangkiti atau menyebarkan penyakit di tempat kerja
Agree / Setuju	Male / Lelaki	47	PhD / Ijazah Falsafah	Lecturer and administrative at faculty level	DS52	Permanent / Tetap	≥ 10 years/ ≥ 10 tahun	Married / Berkahwin	Nil	Nil	≥ RM 10,960	Sandakan	Sabah	Food farming	5	5	5	4	1	1	5	5	5	5	5	5	5	5	5	5	5	5	5	5	5	5	5	5	5	No / Tidak		No / Tidak		No / Tidak		Yes / Ya	Convenient / Memudahkan, More family time / Lebih banyak masa dengan keluarga, Flexible working time / Waktu pekerjaan yang tidak tetap, Avoidance of traffic jam / Dapat mengelakkan kesesakan lalu lintas, Less risks of getting infection and transmission from work place / Dapat mengurangkan risiko untuk dijangkiti atau menyebarkan penyakit di tempat kerja, But actually I like also working in offic…
Agree / Setuju	Female / Perempuan	26	Bachelor degree / Ijazah Sarjana Muda	Management & Professional / Pengurusan & Profesional	GV41	Contract / Kontrak	< 1 year/ < 1 tahun	Single / Bujang	Nil	Nil	≥ RM 10,960	Sandakan	Kelantan	Internet surfing	4	5	4	4	5	2	4	3	5	5	5	5	5	3	3	5	4	4	5	5	3	5	5	5	4	No / Tidak		Yes / Ya	Less time going out with family/friends/colleagues / Kurang masa di luar bersama dengan keluarga, kawan - kawan atau rakan sekerja, Less or no travelling activities / Kurang atau tiada aktiviti perlancongan, Less time spent on mass religious gathering/activities / Kurang meluangkan masa untuk berkumpul atas tujuan aktiviti keagamaan, Less time spent on social gathering/activities / Kurang meluang…	No / Tidak		No / Tidak		Unfavourable working environment at home / Persekitaran yang tidak baik untuk bekerja di rumah, Less productivity or less achievement / Kurang produktiviti atau kurang pencapaian
Agree / Setuju	Male / Lelaki	39	PhD / Ijazah Falsafah	Academic	52	Permanent / Tetap	≥ 10 years/ ≥ 10 tahun	Married / Berkahwin	1-3	Nil	RM4,850 - RM10,959	Sandakan	Sabah	Home DIY	4	4	3	5	1	1	2	4	5	4	4	4	5	2	4	2	3	3	3	4	4	5	4	5	4	No / Tidak		Yes / Ya	Less time going out with family/friends/colleagues / Kurang masa di luar bersama dengan keluarga, kawan - kawan atau rakan sekerja, Less sports or outdoor activities / Kurang bersukan atau melakukan aktiviti luar	No / Tidak		Yes / Ya	Convenient / Memudahkan, More family time / Lebih banyak masa dengan keluarga, Flexible working time / Waktu pekerjaan yang tidak tetap, Avoidance of traffic jam / Dapat mengelakkan kesesakan lalu lintas, Less risks of getting infection and transmission from work place / Dapat mengurangkan risiko untuk dijangkiti atau menyebarkan penyakit di tempat kerja
Agree / Setuju	Male / Lelaki	40	Diploma	Supporting Group / Kumpulan Pelaksana	C19	Permanent / Tetap	≥ 10 years/ ≥ 10 tahun	Married / Berkahwin	4-6	4-6	< RM 4,849	Sandakan	Sabah	Memancing.	3	4	3	3	3	1	5	3	3	3	5	1	3	4	4	5	5	5	5	5	5	5	5	3	4	Yes / Ya	Increased spending on food and beverages / Kenaikan perbelanjaan makanan, Kecemasan/kos luar jangka	Yes / Ya	Less time going out with family/friends/colleagues / Kurang masa di luar bersama dengan keluarga, kawan - kawan atau rakan sekerja, Less or no travelling activities / Kurang atau tiada aktiviti perlancongan, Less sports or outdoor activities / Kurang bersukan atau melakukan aktiviti luar, Less time spent on mass religious gathering/activities / Kurang meluangkan masa untuk berkumpul atas tujuan a…	No / Tidak		Yes / Ya	Convenient / Memudahkan, More family time / Lebih banyak masa dengan keluarga, Flexible working time / Waktu pekerjaan yang tidak tetap, Avoidance of traffic jam / Dapat mengelakkan kesesakan lalu lintas, Less risks of getting infection and transmission from work place / Dapat mengurangkan risiko untuk dijangkiti atau menyebarkan penyakit di tempat kerja
Agree / Setuju	Male / Lelaki	35	PhD / Ijazah Falsafah	Management & Professional / Pengurusan & Profesional	DS51	Permanent / Tetap	1-5 years/ 1-5 tahun	Married / Berkahwin	1-3	Nil	RM4,850 - RM10,959	Sandakan	Sabah	Watching movies	4	5	4	5	3	1	3	2	4	5	3	5	5	3	2	5	3	2	4	5	4	5	4	4	4	No / Tidak		Yes / Ya	Less time going out with family/friends/colleagues / Kurang masa di luar bersama dengan keluarga, kawan - kawan atau rakan sekerja, Less or no travelling activities / Kurang atau tiada aktiviti perlancongan, Less time spent on mass religious gathering/activities / Kurang meluangkan masa untuk berkumpul atas tujuan aktiviti keagamaan, Less time spent on social gathering/activities / Kurang meluang…	Yes / Ya	Boring / Bosan, Demotivated / Kurang bermotivasi	Yes / Ya	Less risks of getting infection and transmission from work place / Dapat mengurangkan risiko untuk dijangkiti atau menyebarkan penyakit di tempat kerja
Agree / Setuju	Female / Perempuan	43	Bachelor degree / Ijazah Sarjana Muda	Management & Professional / Pengurusan & Profesional	timbalan ketua pegawai penerbitan	Permanent / Tetap	≥ 10 years/ ≥ 10 tahun	Married / Berkahwin	1-3	1-3	≥ RM 10,960	Kota Kinabalu	Sabah	reading and gardening	4	4	5	5	4	1	5	4	5	4	4	5	5	3	5	4	4	5	4	4	4	5	5	5	4	No / Tidak		Yes / Ya	Less time going out with family/friends/colleagues / Kurang masa di luar bersama dengan keluarga, kawan - kawan atau rakan sekerja, Less or no travelling activities / Kurang atau tiada aktiviti perlancongan, Less sports or outdoor activities / Kurang bersukan atau melakukan aktiviti luar, Less time spent on mass religious gathering/activities / Kurang meluangkan masa untuk berkumpul atas tujuan a…	No / Tidak		No / Tidak		Disturbed by children or spouse / Kesan gangguan daripada kanak - kanak atau isteri, Less personal time / Kurang masa sendiri
Agree / Setuju	Female / Perempuan	38	PhD / Ijazah Falsafah	Management & Professional / Pengurusan & Profesional	DS52	Permanent / Tetap	≥ 10 years/ ≥ 10 tahun	Single / Bujang	Nil	Nil	≥ RM 10,960	Wilayah Persekutuan Labuan	Perlis	Reading/ Movies/ Travelling	5	4	3	5	1	1	3	4	4	5	4	5	5	4	5	4	5	4	4	4	4	4	3	5	4	No / Tidak		Yes / Ya	Less time going out with family/friends/colleagues / Kurang masa di luar bersama dengan keluarga, kawan - kawan atau rakan sekerja, Less or no travelling activities / Kurang atau tiada aktiviti perlancongan, Less sports or outdoor activities / Kurang bersukan atau melakukan aktiviti luar, Less time spent on social gathering/activities / Kurang meluangkan masa dengan aktiviti sosial	No / Tidak		Yes / Ya	Convenient / Memudahkan, Less risks of getting infection and transmission from work place / Dapat mengurangkan risiko untuk dijangkiti atau menyebarkan penyakit di tempat kerja
Agree / Setuju	Male / Lelaki	41	Masters / Ijazah Sarjana	Management & Professional / Pengurusan & Profesional	DS41	Permanent / Tetap	≥ 10 years/ ≥ 10 tahun	Married / Berkahwin	4-6	1-3	< RM 4,849	Wilayah Persekutuan Labuan	Wilayah Persekutuan Labuan	Online game	4	3	1	5	3	2	4	3	4	4	3	4	4	2	5	3	3	4	4	3	3	2	4	4	3	No / Tidak		Yes / Ya	Less time going out with family/friends/colleagues / Kurang masa di luar bersama dengan keluarga, kawan - kawan atau rakan sekerja, Less or no travelling activities / Kurang atau tiada aktiviti perlancongan, Less sports or outdoor activities / Kurang bersukan atau melakukan aktiviti luar, Less time spent on mass religious gathering/activities / Kurang meluangkan masa untuk berkumpul atas tujuan a…	Yes / Ya	Loneliness / Keseorangan, Boring / Bosan, Lethargic / Berasa letih, Demotivated / Kurang bermotivasi	Yes / Ya	Convenient / Memudahkan, More family time / Lebih banyak masa dengan keluarga, Flexible working time / Waktu pekerjaan yang tidak tetap, Less risks of getting infection and transmission from work place / Dapat mengurangkan risiko untuk dijangkiti atau menyebarkan penyakit di tempat kerja
Agree / Setuju	Female / Perempuan	61	Masters / Ijazah Sarjana	Management & Professional / Pengurusan & Profesional	Felo/DF09	Contract / Kontrak	≥ 10 years/ ≥ 10 tahun	Married / Berkahwin	4-6	Nil	RM4,850 - RM10,959	Wilayah Persekutuan Labuan	Wilayah Persekutuan Labuan	Reading, Travelling and Gardening	4	4	3	4	2	2	4	4	4	4	4	4	4	4	4	4	4	3	4	5	3	5	5	5	4	No / Tidak		Yes / Ya	Less time going out with family/friends/colleagues / Kurang masa di luar bersama dengan keluarga, kawan - kawan atau rakan sekerja, Less or no travelling activities / Kurang atau tiada aktiviti perlancongan	No / Tidak		Yes / Ya	Convenient / Memudahkan, More family time / Lebih banyak masa dengan keluarga, Flexible working time / Waktu pekerjaan yang tidak tetap, Less risks of getting infection and transmission from work place / Dapat mengurangkan risiko untuk dijangkiti atau menyebarkan penyakit di tempat kerja
Agree / Setuju	Female / Perempuan	36 TAHUN	Bachelor degree / Ijazah Sarjana Muda	Management & Professional / Pengurusan & Profesional	N41	Permanent / Tetap	≥ 10 years/ ≥ 10 tahun	Single / Bujang	Nil	Nil	RM4,850 - RM10,959	Wilayah Persekutuan Labuan	Wilayah Persekutuan Labuan		4	3	4	4	2	2	4	4	4	4	3	4	4	3	4	4	4	3	4	4	3	4	4	4	3	No / Tidak		Yes / Ya	Less time going out with family/friends/colleagues / Kurang masa di luar bersama dengan keluarga, kawan - kawan atau rakan sekerja, Less or no travelling activities / Kurang atau tiada aktiviti perlancongan, Less sports or outdoor activities / Kurang bersukan atau melakukan aktiviti luar, Less time spent on mass religious gathering/activities / Kurang meluangkan masa untuk berkumpul atas tujuan a…	Yes / Ya	Loneliness / Keseorangan, Sad / Sedih, Lethargic / Berasa letih, Demotivated / Kurang bermotivasi	Yes / Ya	Convenient / Memudahkan, More family time / Lebih banyak masa dengan keluarga, Flexible working time / Waktu pekerjaan yang tidak tetap, Less risks of getting infection and transmission from work place / Dapat mengurangkan risiko untuk dijangkiti atau menyebarkan penyakit di tempat kerja
Agree / Setuju	Male / Lelaki	34	STPM	Supporting Group / Kumpulan Pelaksana	N19	Contract / Kontrak	≥ 10 years/ ≥ 10 tahun	Single / Bujang	Nil	Nil	< RM 4,849	Wilayah Persekutuan Labuan	Wilayah Persekutuan Labuan	MEMASAK, PROJEK IT, MENGEMAS, ONLINE SHOPING SCROLL	4	4	3	5	3	1	3	4	4	4	5	4	4	3	4	5	4	3	3	3	5	5	4	5	2	No / Tidak		Yes / Ya	Less time going out with family/friends/colleagues / Kurang masa di luar bersama dengan keluarga, kawan - kawan atau rakan sekerja, Less or no travelling activities / Kurang atau tiada aktiviti perlancongan, Less sports or outdoor activities / Kurang bersukan atau melakukan aktiviti luar, Less time spent on mass religious gathering/activities / Kurang meluangkan masa untuk berkumpul atas tujuan a…	Yes / Ya	Loneliness / Keseorangan, Boring / Bosan, Sad / Sedih, Demotivated / Kurang bermotivasi	No / Tidak		Unfavourable working environment at home / Persekitaran yang tidak baik untuk bekerja di rumah, Easily distracted / Mudah tertarik dengan perkara di luar kerja, Less productivity or less achievement / Kurang produktiviti atau kurang pencapaian
Agree / Setuju	Female / Perempuan	35	Masters / Ijazah Sarjana	Management & Professional / Pengurusan & Profesional	DS45	Permanent / Tetap	5-9 years/ 5-9 tahun	Single / Bujang	Nil	Nil	RM4,850 - RM10,959	Wilayah Persekutuan Labuan	Wilayah Persekutuan Labuan	Reading	4	4	3	5	3	3	3	2	3	4	2	5	4	4	2	3	4	4	4	3	3	3	3	4	2	No / Tidak		Yes / Ya	Less time going out with family/friends/colleagues / Kurang masa di luar bersama dengan keluarga, kawan - kawan atau rakan sekerja, Less or no travelling activities / Kurang atau tiada aktiviti perlancongan, Less sports or outdoor activities / Kurang bersukan atau melakukan aktiviti luar, Less time spent on mass religious gathering/activities / Kurang meluangkan masa untuk berkumpul atas tujuan a…	Yes / Ya	Loneliness / Keseorangan, Boring / Bosan, Sad / Sedih, Demotivated / Kurang bermotivasi	Yes / Ya	Convenient / Memudahkan, Flexible working time / Waktu pekerjaan yang tidak tetap, Avoidance of traffic jam / Dapat mengelakkan kesesakan lalu lintas, Less risks of getting infection and transmission from work place / Dapat mengurangkan risiko untuk dijangkiti atau menyebarkan penyakit di tempat kerja
Agree / Setuju	Female / Perempuan	57	Masters / Ijazah Sarjana	Management & Professional / Pengurusan & Profesional	DU51	Contract / Kontrak	≥ 10 years/ ≥ 10 tahun	Married / Berkahwin	1-3	Nil	≥ RM 10,960	Kota Kinabalu	Sabah	Teaching	5	5	5	5	2	2	4	4	4	5	5	5	4	2	5	5	4	4	4	4	4	5	4	5	5	No / Tidak		No / Tidak		No / Tidak		Yes / Ya	Convenient / Memudahkan, Avoidance of traffic jam / Dapat mengelakkan kesesakan lalu lintas, Less risks of getting infection and transmission from work place / Dapat mengurangkan risiko untuk dijangkiti atau menyebarkan penyakit di tempat kerja
Agree / Setuju	Female / Perempuan	42	Masters / Ijazah Sarjana	Management & Professional / Pengurusan & Profesional	DU51	Contract / Kontrak	5-9 years/ 5-9 tahun	Single / Bujang	Nil	Nil	RM4,850 - RM10,959	Kota Kinabalu	Sabah	Traveling	4	4	4	4	2	2	4	4	4	4	5	5	4	4	4	4	4	4	4	4	4	4	4	4	3	No / Tidak		Yes / Ya	Less time going out with family/friends/colleagues / Kurang masa di luar bersama dengan keluarga, kawan - kawan atau rakan sekerja, Less or no travelling activities / Kurang atau tiada aktiviti perlancongan, Less sports or outdoor activities / Kurang bersukan atau melakukan aktiviti luar	Yes / Ya	Worried and anxious	Yes / Ya	Convenient / Memudahkan, More family time / Lebih banyak masa dengan keluarga, Flexible working time / Waktu pekerjaan yang tidak tetap, Avoidance of traffic jam / Dapat mengelakkan kesesakan lalu lintas, Less risks of getting infection and transmission from work place / Dapat mengurangkan risiko untuk dijangkiti atau menyebarkan penyakit di tempat kerja
Agree / Setuju	Female / Perempuan	40	PhD / Ijazah Falsafah	Management & Professional / Pengurusan & Profesional	51	Contract / Kontrak	< 1 year/ < 1 tahun	Married / Berkahwin	1-3	1-3	RM4,850 - RM10,959	Wilayah Persekutuan Labuan	Kedah	Cycling, breeze walking, shopping	4	4	5	5	2	1	4	4	4	4	5	4	4	4	4	4	4	4	4	4	4	5	4	4	4	No / Tidak		Yes / Ya	Less time going out with family/friends/colleagues / Kurang masa di luar bersama dengan keluarga, kawan - kawan atau rakan sekerja, Less or no travelling activities / Kurang atau tiada aktiviti perlancongan, Less sports or outdoor activities / Kurang bersukan atau melakukan aktiviti luar, Less time spent on mass religious gathering/activities / Kurang meluangkan masa untuk berkumpul atas tujuan a…	No / Tidak		Yes / Ya	Convenient / Memudahkan, More family time / Lebih banyak masa dengan keluarga, Flexible working time / Waktu pekerjaan yang tidak tetap, Avoidance of traffic jam / Dapat mengelakkan kesesakan lalu lintas, Less risks of getting infection and transmission from work place / Dapat mengurangkan risiko untuk dijangkiti atau menyebarkan penyakit di tempat kerja
Agree / Setuju	Male / Lelaki	41	Masters / Ijazah Sarjana	Management & Professional / Pengurusan & Profesional	51	Contract / Kontrak	5-9 years/ 5-9 tahun	Married / Berkahwin	1-3	1-3	≥ RM 10,960	Kota Kinabalu	Sabah	Photography	4	4	5	4	4	4	4	4	5	4	3	5	4	2	2	4	3	3	3	4	4	4	4	3	4	No / Tidak		Yes / Ya	Less time going out with family/friends/colleagues / Kurang masa di luar bersama dengan keluarga, kawan - kawan atau rakan sekerja, Less or no travelling activities / Kurang atau tiada aktiviti perlancongan, Less time spent on mass religious gathering/activities / Kurang meluangkan masa untuk berkumpul atas tujuan aktiviti keagamaan, Less time spent on social gathering/activities / Kurang meluang…	Yes / Ya	Fear of not getting back to normal life	No / Tidak		Hands on teaching is being hampered
Agree / Setuju	Female / Perempuan	62	Masters / Ijazah Sarjana	Management & Professional / Pengurusan & Profesional	DU51	Contract / Kontrak	≥ 10 years/ ≥ 10 tahun	Married / Berkahwin	1-3	1-3	≥ RM 10,960	Kota Kinabalu	Sabah	Sport	4	4	5	5	3	3	4	3	2	4	5	5	5	3	3	3	4	4	4	4	3	3	4	3	3	No / Tidak		No / Tidak		Yes / Ya	Loneliness / Keseorangan, Boring / Bosan, Sad / Sedih, Demotivated / Kurang bermotivasi	No / Tidak		Unfavourable working environment at home / Persekitaran yang tidak baik untuk bekerja di rumah, Less productivity or less achievement / Kurang produktiviti atau kurang pencapaian, Less personal time / Kurang masa sendiri
Agree / Setuju	Female / Perempuan	70	Masters / Ijazah Sarjana	Management & Professional / Pengurusan & Profesional	DU53	Contract / Kontrak	≥ 10 years/ ≥ 10 tahun	Married / Berkahwin	1-3	Nil	RM4,850 - RM10,959	Kota Kinabalu	Sabah	Reading	4	4	4	5	4	2	4	4	4	5	5	4	4	3	4	5	4	4	4	4	5	5	5	5	4	No / Tidak		Yes / Ya	Less time going out with family/friends/colleagues / Kurang masa di luar bersama dengan keluarga, kawan - kawan atau rakan sekerja, Less or no travelling activities / Kurang atau tiada aktiviti perlancongan, Less sports or outdoor activities / Kurang bersukan atau melakukan aktiviti luar	Yes / Ya	Boring / Bosan, Demotivated / Kurang bermotivasi	Yes / Ya	Flexible working time / Waktu pekerjaan yang tidak tetap, Avoidance of traffic jam / Dapat mengelakkan kesesakan lalu lintas
Agree / Setuju	Female / Perempuan	40	Masters / Ijazah Sarjana	Management & Professional / Pengurusan & Profesional	DU51	Contract / Kontrak	1-5 years/ 1-5 tahun	Married / Berkahwin	Nil	Nil	RM4,850 - RM10,959	Kota Kinabalu	Sabah		3	5	5	5	3	5	4	4	3	4	4	3	3	3	3	4	4	4	4	5	3	3	3	3	5	No / Tidak		No / Tidak		No / Tidak		Yes / Ya	More family time / Lebih banyak masa dengan keluarga, Avoidance of traffic jam / Dapat mengelakkan kesesakan lalu lintas, Less risks of getting infection and transmission from work place / Dapat mengurangkan risiko untuk dijangkiti atau menyebarkan penyakit di tempat kerja
Agree / Setuju	Male / Lelaki	41	PhD / Ijazah Falsafah	Management & Professional / Pengurusan & Profesional	VK7	Permanent / Tetap	≥ 10 years/ ≥ 10 tahun	Married / Berkahwin	1-3	1-3	≥ RM 10,960	Kota Kinabalu	Sabah	Badminton	3	4	3	3	4	2	4	4	4	4	5	5	4	4	4	3	4	3	4	4	4	4	4	4	4	No / Tidak		Yes / Ya	Less time going out with family/friends/colleagues / Kurang masa di luar bersama dengan keluarga, kawan - kawan atau rakan sekerja, Less or no travelling activities / Kurang atau tiada aktiviti perlancongan, Less sports or outdoor activities / Kurang bersukan atau melakukan aktiviti luar, Less time spent on mass religious gathering/activities / Kurang meluangkan masa untuk berkumpul atas tujuan a…	No / Tidak		Yes / Ya	Convenient / Memudahkan, More family time / Lebih banyak masa dengan keluarga, Flexible working time / Waktu pekerjaan yang tidak tetap, Avoidance of traffic jam / Dapat mengelakkan kesesakan lalu lintas, Less risks of getting infection and transmission from work place / Dapat mengurangkan risiko untuk dijangkiti atau menyebarkan penyakit di tempat kerja
Agree / Setuju	Female / Perempuan	43	Masters / Ijazah Sarjana	Supporting Group / Kumpulan Pelaksana	U32	Permanent / Tetap	≥ 10 years/ ≥ 10 tahun	Married / Berkahwin	1-3	1-3	≥ RM 10,960	Kota Kinabalu	Sabah	Sport	5	4	3	4	1	1	4	3	3	4	5	5	4	2	3	3	3	3	4	5	3	5	3	5	4	No / Tidak		Yes / Ya	Less time going out with family/friends/colleagues / Kurang masa di luar bersama dengan keluarga, kawan - kawan atau rakan sekerja, Less or no travelling activities / Kurang atau tiada aktiviti perlancongan, Less sports or outdoor activities / Kurang bersukan atau melakukan aktiviti luar, Less time spent on mass religious gathering/activities / Kurang meluangkan masa untuk berkumpul atas tujuan a…	Yes / Ya	Boring / Bosan	Yes / Ya	Less risks of getting infection and transmission from work place / Dapat mengurangkan risiko untuk dijangkiti atau menyebarkan penyakit di tempat kerja
Agree / Setuju	Male / Lelaki	38	Masters / Ijazah Sarjana	Management & Professional / Pengurusan & Profesional		Permanent / Tetap	5-9 years/ 5-9 tahun	Single / Bujang	Nil	Nil	≥ RM 10,960	Kota Kinabalu	Sabah	Diving	5	5	4	5	2	3	2	5	5	5	5	5	5	5	4	4	5	4	4	4	4	4	5	4	5	No / Tidak		Yes / Ya	Less time going out with family/friends/colleagues / Kurang masa di luar bersama dengan keluarga, kawan - kawan atau rakan sekerja, Less or no travelling activities / Kurang atau tiada aktiviti perlancongan, Less sports or outdoor activities / Kurang bersukan atau melakukan aktiviti luar, Less time spent on mass religious gathering/activities / Kurang meluangkan masa untuk berkumpul atas tujuan a…	No / Tidak		Yes / Ya	Convenient / Memudahkan, More family time / Lebih banyak masa dengan keluarga, Flexible working time / Waktu pekerjaan yang tidak tetap, Avoidance of traffic jam / Dapat mengelakkan kesesakan lalu lintas, Less risks of getting infection and transmission from work place / Dapat mengurangkan risiko untuk dijangkiti atau menyebarkan penyakit di tempat kerja
Agree / Setuju	Female / Perempuan	42	Bachelor degree / Ijazah Sarjana Muda	Supporting Group / Kumpulan Pelaksana	U29	Permanent / Tetap	≥ 10 years/ ≥ 10 tahun	Married / Berkahwin	4-6	4-6	≥ RM 10,960	Kota Kinabalu	Sabah	Berkebun	5	4	3	5	2	1	5	5	4	5	4	5	5	3	5	4	5	5	5	5	5	3	5	5	5	No / Tidak		Yes / Ya	Less time going out with family/friends/colleagues / Kurang masa di luar bersama dengan keluarga, kawan - kawan atau rakan sekerja, Less or no travelling activities / Kurang atau tiada aktiviti perlancongan, Less sports or outdoor activities / Kurang bersukan atau melakukan aktiviti luar, Less time spent on mass religious gathering/activities / Kurang meluangkan masa untuk berkumpul atas tujuan a…	No / Tidak		Yes / Ya	More family time / Lebih banyak masa dengan keluarga, Avoidance of traffic jam / Dapat mengelakkan kesesakan lalu lintas, Less risks of getting infection and transmission from work place / Dapat mengurangkan risiko untuk dijangkiti atau menyebarkan penyakit di tempat kerja
Agree / Setuju	Female / Perempuan	47	Bachelor degree / Ijazah Sarjana Muda	Supporting Group / Kumpulan Pelaksana	U32	Contract / Kontrak	5-9 years/ 5-9 tahun	Married / Berkahwin	1-3	1-3	RM4,850 - RM10,959	Kota Kinabalu	Sabah	Reading	4	4	3	5	2	2	2	2	2	4	4	4	5	3	4	4	4	4	4	3	4	4	4	4	4	Yes / Ya	Your spouse’s job loss / Pasangan hilang pekerjaan	No / Tidak		No / Tidak		No / Tidak		Disturbed by children or spouse / Kesan gangguan daripada kanak - kanak atau isteri, Unfavourable working environment at home / Persekitaran yang tidak baik untuk bekerja di rumah, Easily distracted / Mudah tertarik dengan perkara di luar kerja
Agree / Setuju	Female / Perempuan	41	SPM	Supporting Group / Kumpulan Pelaksana	N22	Permanent / Tetap	≥ 10 years/ ≥ 10 tahun	Married / Berkahwin	4-6	4-6	< RM 4,849	Kota Belud	Sabah	Membaca	4	4	3	4	4	4	4	3	3	3	4	3	4	4	3	3	3	3	3	2	4	4	3	4	3	Yes / Ya	Your spouse’s job loss / Pasangan hilang pekerjaan, Your spouse’s salary reduction / Pengurangan pendapatan pasangan, Your spouse’s loss of side income / Pasangan hilang sumber pendapatan tambahan, Increased spending on food and beverages / Kenaikan perbelanjaan makanan, Increased spending on utility bills / Kenaikan perbelanjaan dalam bill utiliti seperti air dan elektrik	Yes / Ya	Less time going out with family/friends/colleagues / Kurang masa di luar bersama dengan keluarga, kawan - kawan atau rakan sekerja, Less or no travelling activities / Kurang atau tiada aktiviti perlancongan, Less sports or outdoor activities / Kurang bersukan atau melakukan aktiviti luar, Less time spent on mass religious gathering/activities / Kurang meluangkan masa untuk berkumpul atas tujuan a…	Yes / Ya	Boring / Bosan, Sad / Sedih, Lethargic / Berasa letih, Demotivated / Kurang bermotivasi	No / Tidak		Disturbed by children or spouse / Kesan gangguan daripada kanak - kanak atau isteri, Unfavourable working environment at home / Persekitaran yang tidak baik untuk bekerja di rumah, Less productivity or less achievement / Kurang produktiviti atau kurang pencapaian, Less personal time / Kurang masa sendiri
Agree / Setuju	Male / Lelaki	40	Masters / Ijazah Sarjana	Supporting Group / Kumpulan Pelaksana	U36	Permanent / Tetap	≥ 10 years/ ≥ 10 tahun	Married / Berkahwin	4-6	4-6	≥ RM 10,960	Kota Kinabalu	Sabah	Tengok youtube	4	4	4	5	1	1	4	3	3	5	4	4	4	4	5	5	5	4	4	3	4	4	5	5	3	No / Tidak		Yes / Ya	Less time going out with family/friends/colleagues / Kurang masa di luar bersama dengan keluarga, kawan - kawan atau rakan sekerja, Less or no travelling activities / Kurang atau tiada aktiviti perlancongan, Less sports or outdoor activities / Kurang bersukan atau melakukan aktiviti luar, Less time spent on mass religious gathering/activities / Kurang meluangkan masa untuk berkumpul atas tujuan a…	Yes / Ya	Demotivated / Kurang bermotivasi	Yes / Ya	Flexible working time / Waktu pekerjaan yang tidak tetap, Avoidance of traffic jam / Dapat mengelakkan kesesakan lalu lintas, Less risks of getting infection and transmission from work place / Dapat mengurangkan risiko untuk dijangkiti atau menyebarkan penyakit di tempat kerja
Agree / Setuju	Female / Perempuan	35	Masters / Ijazah Sarjana	Supporting Group / Kumpulan Pelaksana	U29	Permanent / Tetap	≥ 10 years/ ≥ 10 tahun	Single / Bujang	Nil	Nil	RM4,850 - RM10,959	Kota Kinabalu	Sabah	Surfing internet,playing game, listening to the music	3	3	3	4	2	1	2	3	2	5	4	4	4	3	3	4	4	4	4	4	4	3	4	5	3	No / Tidak		Yes / Ya	Less time going out with family/friends/colleagues / Kurang masa di luar bersama dengan keluarga, kawan - kawan atau rakan sekerja, Less or no travelling activities / Kurang atau tiada aktiviti perlancongan, Less sports or outdoor activities / Kurang bersukan atau melakukan aktiviti luar, Less time spent on mass religious gathering/activities / Kurang meluangkan masa untuk berkumpul atas tujuan a…	Yes / Ya	Boring / Bosan, Lethargic / Berasa letih, Demotivated / Kurang bermotivasi	Yes / Ya	Convenient / Memudahkan, Flexible working time / Waktu pekerjaan yang tidak tetap, Avoidance of traffic jam / Dapat mengelakkan kesesakan lalu lintas, Less risks of getting infection and transmission from work place / Dapat mengurangkan risiko untuk dijangkiti atau menyebarkan penyakit di tempat kerja
Agree / Setuju	Female / Perempuan	45	Diploma	Supporting Group / Kumpulan Pelaksana	Setiausaha Pejabat (N29)	Permanent / Tetap	≥ 10 years/ ≥ 10 tahun	Married / Berkahwin	4-6	4-6	RM4,850 - RM10,959	Kota Kinabalu	Sabah	reading news, gardening, cleaning house, movies,	4	4	5	4	4	5	5	5	4	4	3	4	5	4	4	4	4	4	3	4	4	4	4	5	4	Yes / Ya	Your spouse’s salary reduction / Pengurangan pendapatan pasangan, Increased spending on food and beverages / Kenaikan perbelanjaan makanan, Increased spending on utility bills / Kenaikan perbelanjaan dalam bill utiliti seperti air dan elektrik	Yes / Ya	Less time going out with family/friends/colleagues / Kurang masa di luar bersama dengan keluarga, kawan - kawan atau rakan sekerja, Less or no travelling activities / Kurang atau tiada aktiviti perlancongan, Less sports or outdoor activities / Kurang bersukan atau melakukan aktiviti luar, Less time spent on mass religious gathering/activities / Kurang meluangkan masa untuk berkumpul atas tujuan a…	Yes / Ya	Loneliness / Keseorangan, Boring / Bosan, Sad / Sedih, Lethargic / Berasa letih, Demotivated / Kurang bermotivasi	Yes / Ya	More family time / Lebih banyak masa dengan keluarga, Less risks of getting infection and transmission from work place / Dapat mengurangkan risiko untuk dijangkiti atau menyebarkan penyakit di tempat kerja
Agree / Setuju	Female / Perempuan	39	Bachelor degree / Ijazah Sarjana Muda	Supporting Group / Kumpulan Pelaksana	N29	Contract / Kontrak	≥ 10 years/ ≥ 10 tahun	Single / Bujang	Nil	Nil	< RM 4,849	Kota Kinabalu	Sabah	Reading	5	4	4	4	1	1	4	4	4	5	4	4	5	3	3	4	4	4	4	4	4	5	5	5	3	No / Tidak		Yes / Ya	Less time going out with family/friends/colleagues / Kurang masa di luar bersama dengan keluarga, kawan - kawan atau rakan sekerja, Less or no travelling activities / Kurang atau tiada aktiviti perlancongan, Less sports or outdoor activities / Kurang bersukan atau melakukan aktiviti luar, Less time spent on mass religious gathering/activities / Kurang meluangkan masa untuk berkumpul atas tujuan a…	Yes / Ya	Lethargic / Berasa letih, Demotivated / Kurang bermotivasi	Yes / Ya	Convenient / Memudahkan, More family time / Lebih banyak masa dengan keluarga, Flexible working time / Waktu pekerjaan yang tidak tetap, Avoidance of traffic jam / Dapat mengelakkan kesesakan lalu lintas, Less risks of getting infection and transmission from work place / Dapat mengurangkan risiko untuk dijangkiti atau menyebarkan penyakit di tempat kerja
Agree / Setuju	Male / Lelaki	35	PhD / Ijazah Falsafah	Management & Professional / Pengurusan & Profesional	51	Permanent / Tetap	5-9 years/ 5-9 tahun	Married / Berkahwin	1-3	Nil	≥ RM 10,960	Kota Kinabalu	Sabah		4	2	1	3	3	1	3	3	3	3	2	1	5	4	2	4	4	3	2	3	3	3	4	4	3	No / Tidak		Yes / Ya	Less time going out with family/friends/colleagues / Kurang masa di luar bersama dengan keluarga, kawan - kawan atau rakan sekerja, Less or no travelling activities / Kurang atau tiada aktiviti perlancongan, Less sports or outdoor activities / Kurang bersukan atau melakukan aktiviti luar, Less time spent on social gathering/activities / Kurang meluangkan masa dengan aktiviti sosial	Yes / Ya	Loneliness / Keseorangan, Boring / Bosan, Sad / Sedih	No / Tidak		Unfavourable working environment at home / Persekitaran yang tidak baik untuk bekerja di rumah, Less productivity or less achievement / Kurang produktiviti atau kurang pencapaian
Agree / Setuju	Female / Perempuan	44	Bachelor degree / Ijazah Sarjana Muda	Supporting Group / Kumpulan Pelaksana	U32	Permanent / Tetap	≥ 10 years/ ≥ 10 tahun	Married / Berkahwin	1-3	1-3	RM4,850 - RM10,959	Papar	Sabah		3	3	3	3	3	2	2	2	2	3	3	3	3	2	2	2	2	2	2	2	2	2	3	3	3	Yes / Ya	Your Loss of side income / Kehilangan sumber pendapatan tambahan, Increased spending on food and beverages / Kenaikan perbelanjaan makanan, Increased spending on utility bills / Kenaikan perbelanjaan dalam bill utiliti seperti air dan elektrik	Yes / Ya	Less time going out with family/friends/colleagues / Kurang masa di luar bersama dengan keluarga, kawan - kawan atau rakan sekerja, Less or no travelling activities / Kurang atau tiada aktiviti perlancongan, Less time spent on mass religious gathering/activities / Kurang meluangkan masa untuk berkumpul atas tujuan aktiviti keagamaan, Less time spent on social gathering/activities / Kurang meluang…	Yes / Ya	Loneliness / Keseorangan, Boring / Bosan, Sad / Sedih, Lethargic / Berasa letih, Demotivated / Kurang bermotivasi	No / Tidak		Disturbed by children or spouse / Kesan gangguan daripada kanak - kanak atau isteri, Unfavourable working environment at home / Persekitaran yang tidak baik untuk bekerja di rumah, Easily distracted / Mudah tertarik dengan perkara di luar kerja, Less productivity or less achievement / Kurang produktiviti atau kurang pencapaian, Less personal time / Kurang masa sendiri
Agree / Setuju	Male / Lelaki	50	PhD / Ijazah Falsafah	Management & Professional / Pengurusan & Profesional	DS54	Permanent / Tetap	≥ 10 years/ ≥ 10 tahun	Married / Berkahwin	1-3	Nil	≥ RM 10,960	Kota Kinabalu	Sabah	Sports	5	5	5	5	2	2	5	4	4	4	3	5	5	3	2	5	4	5	4	5	5	5	5	5	4	No / Tidak		Yes / Ya	Less time going out with family/friends/colleagues / Kurang masa di luar bersama dengan keluarga, kawan - kawan atau rakan sekerja, Less or no travelling activities / Kurang atau tiada aktiviti perlancongan, Less sports or outdoor activities / Kurang bersukan atau melakukan aktiviti luar, Less time spent on mass religious gathering/activities / Kurang meluangkan masa untuk berkumpul atas tujuan a…	No / Tidak		Yes / Ya	Convenient / Memudahkan, More family time / Lebih banyak masa dengan keluarga, Flexible working time / Waktu pekerjaan yang tidak tetap, Avoidance of traffic jam / Dapat mengelakkan kesesakan lalu lintas, Less risks of getting infection and transmission from work place / Dapat mengurangkan risiko untuk dijangkiti atau menyebarkan penyakit di tempat kerja
Agree / Setuju	Female / Perempuan	37	STPM	Supporting Group / Kumpulan Pelaksana	S19	Permanent / Tetap	≥ 10 years/ ≥ 10 tahun	Married / Berkahwin	4-6	1-3	RM4,850 - RM10,959	Keningau	Sabah	Hiking, run	5	4	5	2	1	2	5	3	4	5	4	5	5	2	3	3	3	4	4	5	4	4	5	4	4	No / Tidak		Yes / Ya	Less time going out with family/friends/colleagues / Kurang masa di luar bersama dengan keluarga, kawan - kawan atau rakan sekerja, Less sports or outdoor activities / Kurang bersukan atau melakukan aktiviti luar, Less time spent on mass religious gathering/activities / Kurang meluangkan masa untuk berkumpul atas tujuan aktiviti keagamaan, Less time spent on social gathering/activities / Kurang m…	Yes / Ya	Lethargic / Berasa letih, Demotivated / Kurang bermotivasi	Yes / Ya	Less risks of getting infection and transmission from work place / Dapat mengurangkan risiko untuk dijangkiti atau menyebarkan penyakit di tempat kerja
Agree / Setuju	Female / Perempuan	57 tahun	Diploma	Management & Professional / Pengurusan & Profesional	Jururawat Kanan U 32	Contract / Kontrak	1-5 years/ 1-5 tahun	Married / Berkahwin	4-6	1-3	RM4,850 - RM10,959	Kota Kinabalu	Sabah	Menanam bunga	3	3	4	3	2	5	4	3	4	4	3	4	3	2	3	2	4	4	3	4	4	5	5	5	5	No / Tidak		No / Tidak		No / Tidak		Yes / Ya	More family time / Lebih banyak masa dengan keluarga, Avoidance of traffic jam / Dapat mengelakkan kesesakan lalu lintas, Less risks of getting infection and transmission from work place / Dapat mengurangkan risiko untuk dijangkiti atau menyebarkan penyakit di tempat kerja
Agree / Setuju	Female / Perempuan	41	Bachelor degree / Ijazah Sarjana Muda	Supporting Group / Kumpulan Pelaksana	U32	Permanent / Tetap	≥ 10 years/ ≥ 10 tahun	Married / Berkahwin	4-6	4-6	RM4,850 - RM10,959	Kota Kinabalu	Sabah	Gardening	4	4	3	5	2	2	3	2	4	4	4	4	4	3	2	3	3	4	4	4	4	4	4	4	3	No / Tidak		Yes / Ya	Less time going out with family/friends/colleagues / Kurang masa di luar bersama dengan keluarga, kawan - kawan atau rakan sekerja, Less or no travelling activities / Kurang atau tiada aktiviti perlancongan, Less sports or outdoor activities / Kurang bersukan atau melakukan aktiviti luar	Yes / Ya	Boring / Bosan, Lethargic / Berasa letih, Demotivated / Kurang bermotivasi	Yes / Ya	Convenient / Memudahkan, More family time / Lebih banyak masa dengan keluarga, Flexible working time / Waktu pekerjaan yang tidak tetap, Avoidance of traffic jam / Dapat mengelakkan kesesakan lalu lintas, Less risks of getting infection and transmission from work place / Dapat mengurangkan risiko untuk dijangkiti atau menyebarkan penyakit di tempat kerja
Agree / Setuju	Female / Perempuan	32	Bachelor degree / Ijazah Sarjana Muda	Supporting Group / Kumpulan Pelaksana	Jururawat U29	Permanent / Tetap	5-9 years/ 5-9 tahun	Married / Berkahwin	1-3	Nil	RM4,850 - RM10,959	Kota Kinabalu	Sabah	Reading	4	4	5	5	2	1	4	3	4	4	4	4	5	4	4	4	3	3	3	4	4	4	5	5	3	No / Tidak		Yes / Ya	Less time going out with family/friends/colleagues / Kurang masa di luar bersama dengan keluarga, kawan - kawan atau rakan sekerja, Less or no travelling activities / Kurang atau tiada aktiviti perlancongan, Less sports or outdoor activities / Kurang bersukan atau melakukan aktiviti luar, Less time spent on mass religious gathering/activities / Kurang meluangkan masa untuk berkumpul atas tujuan a…	Yes / Ya	Boring / Bosan, Sad / Sedih	No / Tidak		Disturbed by children or spouse / Kesan gangguan daripada kanak - kanak atau isteri, Less productivity or less achievement / Kurang produktiviti atau kurang pencapaian
Agree / Setuju	Female / Perempuan	30	Bachelor degree / Ijazah Sarjana Muda	Management & Professional / Pengurusan & Profesional	UD43	Contract / Kontrak	< 1 year/ < 1 tahun	Married / Berkahwin	1-3	Nil	≥ RM 10,960	Kota Kinabalu	Sabah		4	4	5	4	4	3	3	2	3	3	3	5	5	2	4	3	3	3	4	4	3	3	4	4	2	No / Tidak		Yes / Ya	Less time going out with family/friends/colleagues / Kurang masa di luar bersama dengan keluarga, kawan - kawan atau rakan sekerja, Less or no travelling activities / Kurang atau tiada aktiviti perlancongan, Less sports or outdoor activities / Kurang bersukan atau melakukan aktiviti luar, Less time spent on mass religious gathering/activities / Kurang meluangkan masa untuk berkumpul atas tujuan a…	Yes / Ya	Boring / Bosan, Sad / Sedih, Lethargic / Berasa letih, Demotivated / Kurang bermotivasi, Anxious, stressed, constantly worried	No / Tidak		not able to work from home (frontliner)
Agree / Setuju	Female / Perempuan	33	Bachelor degree / Ijazah Sarjana Muda	Supporting Group / Kumpulan Pelaksana	N19	Permanent / Tetap	≥ 10 years/ ≥ 10 tahun	Married / Berkahwin	1-3	1-3	RM4,850 - RM10,959	Kota Kinabalu	Sabah		4	4	3	4	2	5	4	4	4	4	5	4	4	2	2	3	3	4	4	5	5	4	4	5	4	No / Tidak		Yes / Ya	Less time going out with family/friends/colleagues / Kurang masa di luar bersama dengan keluarga, kawan - kawan atau rakan sekerja, Less or no travelling activities / Kurang atau tiada aktiviti perlancongan, Less sports or outdoor activities / Kurang bersukan atau melakukan aktiviti luar, Less time spent on mass religious gathering/activities / Kurang meluangkan masa untuk berkumpul atas tujuan a…	Yes / Ya	Boring / Bosan, Demotivated / Kurang bermotivasi	Yes / Ya	More family time / Lebih banyak masa dengan keluarga, Avoidance of traffic jam / Dapat mengelakkan kesesakan lalu lintas, Less risks of getting infection and transmission from work place / Dapat mengurangkan risiko untuk dijangkiti atau menyebarkan penyakit di tempat kerja
Agree / Setuju	Female / Perempuan	57	Masters / Ijazah Sarjana	Management & Professional / Pengurusan & Profesional	Senior Lecturer	Contract / Kontrak	5-9 years/ 5-9 tahun	Married / Berkahwin	1-3	1-3	RM4,850 - RM10,959	Kota Kinabalu	Sabah	Reading, Sports , Gardrning	3	3	4	5	3	2	4	2	3	4	4	4	4	4	4	4	4	4	4	4	3	4	4	4	3	No / Tidak		Yes / Ya	Less time going out with family/friends/colleagues / Kurang masa di luar bersama dengan keluarga, kawan - kawan atau rakan sekerja, Less or no travelling activities / Kurang atau tiada aktiviti perlancongan, Less sports or outdoor activities / Kurang bersukan atau melakukan aktiviti luar, Less time spent on mass religious gathering/activities / Kurang meluangkan masa untuk berkumpul atas tujuan a…	Yes / Ya	Worry	Yes / Ya	Convenient / Memudahkan, More family time / Lebih banyak masa dengan keluarga, Flexible working time / Waktu pekerjaan yang tidak tetap, Avoidance of traffic jam / Dapat mengelakkan kesesakan lalu lintas, Less risks of getting infection and transmission from work place / Dapat mengurangkan risiko untuk dijangkiti atau menyebarkan penyakit di tempat kerja
Agree / Setuju	Female / Perempuan	38	Masters / Ijazah Sarjana	Supporting Group / Kumpulan Pelaksana	U32	Contract / Kontrak	5-9 years/ 5-9 tahun	Married / Berkahwin	1-3	1-3	RM4,850 - RM10,959	Tuaran	Sabah	Menonton TV	3	4	3	5	5	5	4	4	5	4	5	5	5	4	4	4	4	4	4	5	5	4	5	5	4	No / Tidak		Yes / Ya	Less time going out with family/friends/colleagues / Kurang masa di luar bersama dengan keluarga, kawan - kawan atau rakan sekerja, Less or no travelling activities / Kurang atau tiada aktiviti perlancongan, Less time spent on mass religious gathering/activities / Kurang meluangkan masa untuk berkumpul atas tujuan aktiviti keagamaan, Less time spent on social gathering/activities / Kurang meluang…	Yes / Ya	Lethargic / Berasa letih, Demotivated / Kurang bermotivasi	Yes / Ya	More family time / Lebih banyak masa dengan keluarga, Avoidance of traffic jam / Dapat mengelakkan kesesakan lalu lintas, Less risks of getting infection and transmission from work place / Dapat mengurangkan risiko untuk dijangkiti atau menyebarkan penyakit di tempat kerja
Agree / Setuju	Male / Lelaki	62	Masters / Ijazah Sarjana	Management & Professional / Pengurusan & Profesional	DU53	Contract / Kontrak	< 1 year/ < 1 tahun	Married / Berkahwin	1-3	1-3	≥ RM 10,960	Kota Kinabalu	Sabah	Readings	3	5	1	1	2	3	4	3	3	4	5	5	4	4	3	4	3	4	5	4	4	4	5	5	1	No / Tidak		Yes / Ya	Less time going out with family/friends/colleagues / Kurang masa di luar bersama dengan keluarga, kawan - kawan atau rakan sekerja, Less or no travelling activities / Kurang atau tiada aktiviti perlancongan, Less sports or outdoor activities / Kurang bersukan atau melakukan aktiviti luar, Less time spent on mass religious gathering/activities / Kurang meluangkan masa untuk berkumpul atas tujuan a…	Yes / Ya	Loneliness / Keseorangan, Boring / Bosan, Demotivated / Kurang bermotivasi	No / Tidak		Unfavourable working environment at home / Persekitaran yang tidak baik untuk bekerja di rumah, Less productivity or less achievement / Kurang produktiviti atau kurang pencapaian, Less personal time / Kurang masa sendiri
Agree / Setuju	Female / Perempuan	37	Bachelor degree / Ijazah Sarjana Muda	Management & Professional / Pengurusan & Profesional	44	Permanent / Tetap	≥ 10 years/ ≥ 10 tahun	Single / Bujang	Nil	Nil	RM4,850 - RM10,959	Kota Kinabalu	Sabah	Watching drama, organizing	2	4	5	4	3	2	3	3	2	2	4	5	5	2	4	5	5	4	4	4	3	3	4	5	2	No / Tidak		Yes / Ya	Less time going out with family/friends/colleagues / Kurang masa di luar bersama dengan keluarga, kawan - kawan atau rakan sekerja, Less sports or outdoor activities / Kurang bersukan atau melakukan aktiviti luar	Yes / Ya	Boring / Bosan, Lethargic / Berasa letih, Demotivated / Kurang bermotivasi	Yes / Ya	Convenient / Memudahkan, Flexible working time / Waktu pekerjaan yang tidak tetap, Avoidance of traffic jam / Dapat mengelakkan kesesakan lalu lintas, Less risks of getting infection and transmission from work place / Dapat mengurangkan risiko untuk dijangkiti atau menyebarkan penyakit di tempat kerja
Agree / Setuju	Male / Lelaki	43	Bachelor degree / Ijazah Sarjana Muda	Supporting Group / Kumpulan Pelaksana	KP29	Permanent / Tetap	5-9 years/ 5-9 tahun	Married / Berkahwin	1-3	1-3	< RM 4,849	Kota Kinabalu	Sabah	Bersiar-siar	5	5	3	3	1	1	5	4	4	4	4	3	5	4	5	5	4	4	5	5	5	5	5	5	4	No / Tidak		Yes / Ya	Less time going out with family/friends/colleagues / Kurang masa di luar bersama dengan keluarga, kawan - kawan atau rakan sekerja, Less or no travelling activities / Kurang atau tiada aktiviti perlancongan, Less sports or outdoor activities / Kurang bersukan atau melakukan aktiviti luar, Less time spent on mass religious gathering/activities / Kurang meluangkan masa untuk berkumpul atas tujuan a…	Yes / Ya	Boring / Bosan, Sad / Sedih	No / Tidak		Disturbed by children or spouse / Kesan gangguan daripada kanak - kanak atau isteri, Easily distracted / Mudah tertarik dengan perkara di luar kerja, Less productivity or less achievement / Kurang produktiviti atau kurang pencapaian
Agree / Setuju	Male / Lelaki	36	Diploma	Supporting Group / Kumpulan Pelaksana	29	Permanent / Tetap	5-9 years/ 5-9 tahun	Married / Berkahwin	1-3	1-3	RM4,850 - RM10,959	Papar	Sabah	Berkebun,diy	1	1	5	5	1	1	5	4	4	5	5	5	5	5	5	3	5	5	5	5	4	5	5	5	4	No / Tidak		Yes / Ya	Less time going out with family/friends/colleagues / Kurang masa di luar bersama dengan keluarga, kawan - kawan atau rakan sekerja, Less or no travelling activities / Kurang atau tiada aktiviti perlancongan, Less time spent on mass religious gathering/activities / Kurang meluangkan masa untuk berkumpul atas tujuan aktiviti keagamaan	No / Tidak		Yes / Ya	Convenient / Memudahkan, More family time / Lebih banyak masa dengan keluarga, Avoidance of traffic jam / Dapat mengelakkan kesesakan lalu lintas, Less risks of getting infection and transmission from work place / Dapat mengurangkan risiko untuk dijangkiti atau menyebarkan penyakit di tempat kerja
Agree / Setuju	Female / Perempuan	34	Masters / Ijazah Sarjana	Management & Professional / Pengurusan & Profesional	DU51P	Permanent / Tetap	5-9 years/ 5-9 tahun	Married / Berkahwin	1-3	1-3	RM4,850 - RM10,959	Kota Kinabalu	Sabah		3	2	4	5	3	4	3	4	2	4	4	4	4	2	4	1	3	3	1	3	3	5	4	4	2	Yes / Ya	Your Salary reduction / Pengurangan pendapatan, Your spouse’s job loss / Pasangan hilang pekerjaan, Increased spending on food and beverages / Kenaikan perbelanjaan makanan, Increased spending on utility bills / Kenaikan perbelanjaan dalam bill utiliti seperti air dan elektrik	Yes / Ya	Less time going out with family/friends/colleagues / Kurang masa di luar bersama dengan keluarga, kawan - kawan atau rakan sekerja, Less or no travelling activities / Kurang atau tiada aktiviti perlancongan, Less sports or outdoor activities / Kurang bersukan atau melakukan aktiviti luar, Less time spent on mass religious gathering/activities / Kurang meluangkan masa untuk berkumpul atas tujuan a…	Yes / Ya	Loneliness / Keseorangan, Boring / Bosan, Sad / Sedih, Lethargic / Berasa letih, Demotivated / Kurang bermotivasi	Yes / Ya	Convenient / Memudahkan, Flexible working time / Waktu pekerjaan yang tidak tetap, Avoidance of traffic jam / Dapat mengelakkan kesesakan lalu lintas
Agree / Setuju	Male / Lelaki	45	SPM	Supporting Group / Kumpulan Pelaksana	KP11	Permanent / Tetap	≥ 10 years/ ≥ 10 tahun	Married / Berkahwin	1-3	1-3	< RM 4,849	Sandakan	Sabah	Memancing/Bersukan	3	5	2	3	2	1	3	4	2	4	3	1	4	2	3	2	1	3	4	2	4	5	3	4	4	No / Tidak		Yes / Ya	Less time going out with family/friends/colleagues / Kurang masa di luar bersama dengan keluarga, kawan - kawan atau rakan sekerja, Less or no travelling activities / Kurang atau tiada aktiviti perlancongan, Less sports or outdoor activities / Kurang bersukan atau melakukan aktiviti luar, Less time spent on mass religious gathering/activities / Kurang meluangkan masa untuk berkumpul atas tujuan a…	No / Tidak		No / Tidak		Less productivity or less achievement / Kurang produktiviti atau kurang pencapaian
Agree / Setuju	Male / Lelaki	40	SPM	Supporting Group / Kumpulan Pelaksana	S22	Permanent / Tetap	≥ 10 years/ ≥ 10 tahun	Married / Berkahwin	1-3	1-3	RM4,850 - RM10,959	Kota Kinabalu	Sabah	baking and gardening	3	4	4	5	2	1	3	3	3	4	4	3	4	4	5	2	4	4	4	4	4	4	4	4	2	Yes / Ya	Your spouse’s salary reduction / Pengurangan pendapatan pasangan, Increased spending on food and beverages / Kenaikan perbelanjaan makanan, Increased spending on utility bills / Kenaikan perbelanjaan dalam bill utiliti seperti air dan elektrik	Yes / Ya	Less time going out with family/friends/colleagues / Kurang masa di luar bersama dengan keluarga, kawan - kawan atau rakan sekerja, Less or no travelling activities / Kurang atau tiada aktiviti perlancongan, Less sports or outdoor activities / Kurang bersukan atau melakukan aktiviti luar, Less time spent on mass religious gathering/activities / Kurang meluangkan masa untuk berkumpul atas tujuan a…	Yes / Ya	Boring / Bosan, Sad / Sedih, Lethargic / Berasa letih, kesihatan (anxiety)	Yes / Ya	Convenient / Memudahkan, More family time / Lebih banyak masa dengan keluarga, Flexible working time / Waktu pekerjaan yang tidak tetap, Avoidance of traffic jam / Dapat mengelakkan kesesakan lalu lintas, Less risks of getting infection and transmission from work place / Dapat mengurangkan risiko untuk dijangkiti atau menyebarkan penyakit di tempat kerja
Agree / Setuju	Female / Perempuan	44	Diploma	Supporting Group / Kumpulan Pelaksana	S22	Permanent / Tetap	≥ 10 years/ ≥ 10 tahun	Married / Berkahwin	4-6	4-6	RM4,850 - RM10,959	Kota Kinabalu	Sabah		4	4	5	3	2	2	4	4	4	4	4	4	5	2	4	4	4	4	5	4	4	5	5	5	4	No / Tidak		Yes / Ya	Less time going out with family/friends/colleagues / Kurang masa di luar bersama dengan keluarga, kawan - kawan atau rakan sekerja, Less or no travelling activities / Kurang atau tiada aktiviti perlancongan, Less sports or outdoor activities / Kurang bersukan atau melakukan aktiviti luar, Less time spent on mass religious gathering/activities / Kurang meluangkan masa untuk berkumpul atas tujuan a…	No / Tidak		Yes / Ya	Convenient / Memudahkan, More family time / Lebih banyak masa dengan keluarga, Flexible working time / Waktu pekerjaan yang tidak tetap, Avoidance of traffic jam / Dapat mengelakkan kesesakan lalu lintas, Less risks of getting infection and transmission from work place / Dapat mengurangkan risiko untuk dijangkiti atau menyebarkan penyakit di tempat kerja
Agree / Setuju	Female / Perempuan	28	Diploma	Management & Professional / Pengurusan & Profesional	U29	Contract / Kontrak	1-5 years/ 1-5 tahun	Single / Bujang	Nil	Nil	< RM 4,849	Kota Kinabalu	Sabah	Sleep	3	5	5	5	1	1	5	4	4	5	5	1	3	4	5	5	5	5	5	5	5	5	4	5	2	Yes / Ya	Your Loss of side income / Kehilangan sumber pendapatan tambahan, Increased spending on food and beverages / Kenaikan perbelanjaan makanan, Increased spending on utility bills / Kenaikan perbelanjaan dalam bill utiliti seperti air dan elektrik	Yes / Ya	Less sports or outdoor activities / Kurang bersukan atau melakukan aktiviti luar	Yes / Ya	Loneliness / Keseorangan, Sad / Sedih	Yes / Ya	Less risks of getting infection and transmission from work place / Dapat mengurangkan risiko untuk dijangkiti atau menyebarkan penyakit di tempat kerja, Bekerja dan jauh dari keluarga sebab bertugas di rmec kudat
Agree / Setuju	Female / Perempuan	41	SPM	Supporting Group / Kumpulan Pelaksana	S19	Permanent / Tetap	≥ 10 years/ ≥ 10 tahun	Married / Berkahwin	4-6	1-3	RM4,850 - RM10,959	Wilayah Persekutuan Labuan	Wilayah Persekutuan Labuan	Baca novel	5	5	3	4	1	1	5	4	4	5	5	4	4	4	4	4	5	5	5	5	4	5	4	5	4	No / Tidak		No / Tidak		No / Tidak		Yes / Ya	More family time / Lebih banyak masa dengan keluarga, Avoidance of traffic jam / Dapat mengelakkan kesesakan lalu lintas, Less risks of getting infection and transmission from work place / Dapat mengurangkan risiko untuk dijangkiti atau menyebarkan penyakit di tempat kerja
Agree / Setuju	Female / Perempuan	44	PhD / Ijazah Falsafah	Management & Professional / Pengurusan & Profesional	DS52	Permanent / Tetap	≥ 10 years/ ≥ 10 tahun	Married / Berkahwin	1-3	1-3	≥ RM 10,960	Wilayah Persekutuan Labuan	Wilayah Persekutuan Labuan	Memasak menjahit membaca	5	5	2	4	1	1	4	4	3	4	4	4	4	3	3	4	4	4	4	4	4	4	3	4	2	Yes / Ya	Your Loss of side income / Kehilangan sumber pendapatan tambahan, Increased spending on food and beverages / Kenaikan perbelanjaan makanan, Increased spending on utility bills / Kenaikan perbelanjaan dalam bill utiliti seperti air dan elektrik	Yes / Ya	Less time going out with family/friends/colleagues / Kurang masa di luar bersama dengan keluarga, kawan - kawan atau rakan sekerja, Less or no travelling activities / Kurang atau tiada aktiviti perlancongan, Less sports or outdoor activities / Kurang bersukan atau melakukan aktiviti luar, Less time spent on mass religious gathering/activities / Kurang meluangkan masa untuk berkumpul atas tujuan a…	Yes / Ya	Loneliness / Keseorangan, Boring / Bosan, Sad / Sedih, Demotivated / Kurang bermotivasi	Yes / Ya	Convenient / Memudahkan, More family time / Lebih banyak masa dengan keluarga, Flexible working time / Waktu pekerjaan yang tidak tetap, Avoidance of traffic jam / Dapat mengelakkan kesesakan lalu lintas, Less risks of getting infection and transmission from work place / Dapat mengurangkan risiko untuk dijangkiti atau menyebarkan penyakit di tempat kerja
Agree / Setuju	Female / Perempuan	30	Bachelor degree / Ijazah Sarjana Muda	Management & Professional / Pengurusan & Profesional	c41	Permanent / Tetap	5-9 years/ 5-9 tahun	Married / Berkahwin	1-3	Nil	RM4,850 - RM10,959	Kota Kinabalu	Sabah	Membaca	3	3	5	5	3	3	3	3	3	4	5	4	4	3	2	3	2	3	4	4	3	4	4	4	3	No / Tidak		Yes / Ya	Less time going out with family/friends/colleagues / Kurang masa di luar bersama dengan keluarga, kawan - kawan atau rakan sekerja, Less or no travelling activities / Kurang atau tiada aktiviti perlancongan, Less sports or outdoor activities / Kurang bersukan atau melakukan aktiviti luar, Less time spent on mass religious gathering/activities / Kurang meluangkan masa untuk berkumpul atas tujuan a…	Yes / Ya	Loneliness / Keseorangan, Boring / Bosan, Sad / Sedih, Lethargic / Berasa letih, Demotivated / Kurang bermotivasi	No / Tidak		Disturbed by children or spouse / Kesan gangguan daripada kanak - kanak atau isteri, Unfavourable working environment at home / Persekitaran yang tidak baik untuk bekerja di rumah, Less productivity or less achievement / Kurang produktiviti atau kurang pencapaian
Agree / Setuju	Female / Perempuan	42	Bachelor degree / Ijazah Sarjana Muda	Management & Professional / Pengurusan & Profesional	44	Permanent / Tetap	≥ 10 years/ ≥ 10 tahun	Married / Berkahwin	1-3	1-3	≥ RM 10,960	Kota Kinabalu	Sabah		5	4	4	4	4	1	4	3	3	4	4	3	4	3	3	4	3	3	5	5	4	4	4	4	3	No / Tidak		Yes / Ya	Less time going out with family/friends/colleagues / Kurang masa di luar bersama dengan keluarga, kawan - kawan atau rakan sekerja, Less or no travelling activities / Kurang atau tiada aktiviti perlancongan, Less sports or outdoor activities / Kurang bersukan atau melakukan aktiviti luar	No / Tidak		Yes / Ya	Convenient / Memudahkan, More family time / Lebih banyak masa dengan keluarga, Flexible working time / Waktu pekerjaan yang tidak tetap, Avoidance of traffic jam / Dapat mengelakkan kesesakan lalu lintas, Less risks of getting infection and transmission from work place / Dapat mengurangkan risiko untuk dijangkiti atau menyebarkan penyakit di tempat kerja
Agree / Setuju	Male / Lelaki	28	SPM	Supporting Group / Kumpulan Pelaksana		Contract / Kontrak	1-5 years/ 1-5 tahun	Married / Berkahwin	1-3	Nil	< RM 4,849	Sandakan	Sabah		4	5	3	4	2	2	4	3	4	4	5	4	4	4	4	4	4	4	5	5	5	5	5	5	4	No / Tidak		Yes / Ya	Less time going out with family/friends/colleagues / Kurang masa di luar bersama dengan keluarga, kawan - kawan atau rakan sekerja, Less or no travelling activities / Kurang atau tiada aktiviti perlancongan, Less sports or outdoor activities / Kurang bersukan atau melakukan aktiviti luar, Less time spent on mass religious gathering/activities / Kurang meluangkan masa untuk berkumpul atas tujuan a…	Yes / Ya	Boring / Bosan, Sad / Sedih, Lethargic / Berasa letih	No / Tidak		Disturbed by children or spouse / Kesan gangguan daripada kanak - kanak atau isteri, Unfavourable working environment at home / Persekitaran yang tidak baik untuk bekerja di rumah, Less productivity or less achievement / Kurang produktiviti atau kurang pencapaian, Less personal time / Kurang masa sendiri
Agree / Setuju	Male / Lelaki	57	STPM	Supporting Group / Kumpulan Pelaksana	KP32	Permanent / Tetap	≥ 10 years/ ≥ 10 tahun	Married / Berkahwin	4-6	1-3	RM4,850 - RM10,959	Wilayah Persekutuan Labuan	Wilayah Persekutuan Labuan	Bertani	3	4	3	4	3	3	3	3	4	5	5	5	5	3	3	4	4	4	4	4	4	4	3	4	3	No / Tidak		No / Tidak		Yes / Ya	Demotivated / Kurang bermotivasi	No / Tidak		Less productivity or less achievement / Kurang produktiviti atau kurang pencapaian
Agree / Setuju	Male / Lelaki	48	PhD / Ijazah Falsafah	Management & Professional / Pengurusan & Profesional	54	Permanent / Tetap	≥ 10 years/ ≥ 10 tahun	Single / Bujang	1-3	1-3	≥ RM 10,960	Kota Kinabalu	Sabah	Reading	4	2	5	3	2	1	3	3	4	3	4	4	3	2	2	3	3	3	3	4	4	2	4	4	4	No / Tidak		Yes / Ya	Less time going out with family/friends/colleagues / Kurang masa di luar bersama dengan keluarga, kawan - kawan atau rakan sekerja, Less or no travelling activities / Kurang atau tiada aktiviti perlancongan, Less sports or outdoor activities / Kurang bersukan atau melakukan aktiviti luar, Less time spent on social gathering/activities / Kurang meluangkan masa dengan aktiviti sosial	No / Tidak		No / Tidak		Disturbed by children or spouse / Kesan gangguan daripada kanak - kanak atau isteri, Unfavourable working environment at home / Persekitaran yang tidak baik untuk bekerja di rumah, Easily distracted / Mudah tertarik dengan perkara di luar kerja, Less productivity or less achievement / Kurang produktiviti atau kurang pencapaian, Less personal time / Kurang masa sendiri
Agree / Setuju	Male / Lelaki	44	SPM	Supporting Group / Kumpulan Pelaksana	Pembantu Pustakawan kanan	Permanent / Tetap	≥ 10 years/ ≥ 10 tahun	Married / Berkahwin	1-3	1-3	RM4,850 - RM10,959	Kota Kinabalu	Sabah	Memancing	4	4	4	3	2	1	4	4	4	4	3	4	4	3	3	4	4	4	4	5	5	4	4	5	4	No / Tidak		Yes / Ya	Less time going out with family/friends/colleagues / Kurang masa di luar bersama dengan keluarga, kawan - kawan atau rakan sekerja, Less or no travelling activities / Kurang atau tiada aktiviti perlancongan, Less sports or outdoor activities / Kurang bersukan atau melakukan aktiviti luar, Less time spent on mass religious gathering/activities / Kurang meluangkan masa untuk berkumpul atas tujuan a…	Yes / Ya	Boring / Bosan	No / Tidak		Less productivity or less achievement / Kurang produktiviti atau kurang pencapaian
Agree / Setuju	Male / Lelaki	43	PhD / Ijazah Falsafah	Management & Professional / Pengurusan & Profesional	DS52	Permanent / Tetap	≥ 10 years/ ≥ 10 tahun	Single / Bujang	Nil	Nil	RM4,850 - RM10,959	Kota Kinabalu	Sabah	Gardening	5	4	5	5	2	1	4	4	4	5	5	4	5	5	4	4	4	5	5	4	4	4	4	5	5	No / Tidak		Yes / Ya	Less time going out with family/friends/colleagues / Kurang masa di luar bersama dengan keluarga, kawan - kawan atau rakan sekerja, Less or no travelling activities / Kurang atau tiada aktiviti perlancongan, Less sports or outdoor activities / Kurang bersukan atau melakukan aktiviti luar, Less time spent on mass religious gathering/activities / Kurang meluangkan masa untuk berkumpul atas tujuan a…	No / Tidak		Yes / Ya	Convenient / Memudahkan, More family time / Lebih banyak masa dengan keluarga, Flexible working time / Waktu pekerjaan yang tidak tetap, Avoidance of traffic jam / Dapat mengelakkan kesesakan lalu lintas, Less risks of getting infection and transmission from work place / Dapat mengurangkan risiko untuk dijangkiti atau menyebarkan penyakit di tempat kerja
Agree / Setuju	Male / Lelaki	36	Diploma	Supporting Group / Kumpulan Pelaksana	FT19	Permanent / Tetap	5-9 years/ 5-9 tahun	Married / Berkahwin	1-3	1-3	< RM 4,849	Papar	Sabah	BERMAIN ALAT MUZIK	3	4	3	5	3	3	3	3	3	3	2	3	4	3	4	2	3	4	3	3	4	4	4	4	2	Yes / Ya	Increased spending on food and beverages / Kenaikan perbelanjaan makanan, Increased spending on utility bills / Kenaikan perbelanjaan dalam bill utiliti seperti air dan elektrik	Yes / Ya	Less time going out with family/friends/colleagues / Kurang masa di luar bersama dengan keluarga, kawan - kawan atau rakan sekerja, Less or no travelling activities / Kurang atau tiada aktiviti perlancongan, Less sports or outdoor activities / Kurang bersukan atau melakukan aktiviti luar, Less time spent on mass religious gathering/activities / Kurang meluangkan masa untuk berkumpul atas tujuan a…	Yes / Ya	Boring / Bosan, Demotivated / Kurang bermotivasi	No / Tidak		Disturbed by children or spouse / Kesan gangguan daripada kanak - kanak atau isteri, Unfavourable working environment at home / Persekitaran yang tidak baik untuk bekerja di rumah, Easily distracted / Mudah tertarik dengan perkara di luar kerja, Less personal time / Kurang masa sendiri
Agree / Setuju	Male / Lelaki	44	Bachelor degree / Ijazah Sarjana Muda	Management & Professional / Pengurusan & Profesional	44	Permanent / Tetap	≥ 10 years/ ≥ 10 tahun	Married / Berkahwin	1-3	1-3	RM4,850 - RM10,959	Kota Kinabalu	Sabah	Photography	1	4	2	5	3	1	3	2	4	5	5	5	4	2	1	3	3	3	4	4	4	4	4	2	2	No / Tidak		Yes / Ya	Less time going out with family/friends/colleagues / Kurang masa di luar bersama dengan keluarga, kawan - kawan atau rakan sekerja, Less or no travelling activities / Kurang atau tiada aktiviti perlancongan, Less sports or outdoor activities / Kurang bersukan atau melakukan aktiviti luar, Less time spent on mass religious gathering/activities / Kurang meluangkan masa untuk berkumpul atas tujuan a…	Yes / Ya	Boring / Bosan	Yes / Ya	More family time / Lebih banyak masa dengan keluarga, Less risks of getting infection and transmission from work place / Dapat mengurangkan risiko untuk dijangkiti atau menyebarkan penyakit di tempat kerja
Agree / Setuju	Female / Perempuan	35	SPM	Supporting Group / Kumpulan Pelaksana	19	Permanent / Tetap	≥ 10 years/ ≥ 10 tahun	Married / Berkahwin	1-3	1-3	< RM 4,849	Putatan	Sabah	Watching Kdrama	4	4	5	5	3	2	4	4	4	4	4	3	3	3	4	4	4	4	4	4	4	4	4	4	3	Yes / Ya	Your spouse’s job loss / Pasangan hilang pekerjaan	Yes / Ya	Less time going out with family/friends/colleagues / Kurang masa di luar bersama dengan keluarga, kawan - kawan atau rakan sekerja, Less or no travelling activities / Kurang atau tiada aktiviti perlancongan, Less sports or outdoor activities / Kurang bersukan atau melakukan aktiviti luar, Less time spent on mass religious gathering/activities / Kurang meluangkan masa untuk berkumpul atas tujuan a…	No / Tidak		No / Tidak		Disturbed by children or spouse / Kesan gangguan daripada kanak - kanak atau isteri, Easily distracted / Mudah tertarik dengan perkara di luar kerja, Less productivity or less achievement / Kurang produktiviti atau kurang pencapaian
Agree / Setuju	Female / Perempuan	39	Diploma	Supporting Group / Kumpulan Pelaksana	penolong jurutera	Permanent / Tetap	5-9 years/ 5-9 tahun	Single / Bujang	Nil	Nil	< RM 4,849	Sandakan	Sabah	menonton tv	3	3	3	3	3	3	3	4	3	4	3	2	4	3	4	4	3	3	4	3	3	5	4	5	5	No / Tidak		Yes / Ya	Less time going out with family/friends/colleagues / Kurang masa di luar bersama dengan keluarga, kawan - kawan atau rakan sekerja, Less or no travelling activities / Kurang atau tiada aktiviti perlancongan, Less sports or outdoor activities / Kurang bersukan atau melakukan aktiviti luar	Yes / Ya	Loneliness / Keseorangan, Boring / Bosan	Yes / Ya	Convenient / Memudahkan, Avoidance of traffic jam / Dapat mengelakkan kesesakan lalu lintas, Less risks of getting infection and transmission from work place / Dapat mengurangkan risiko untuk dijangkiti atau menyebarkan penyakit di tempat kerja
Agree / Setuju	Female / Perempuan	43	STPM	Supporting Group / Kumpulan Pelaksana	S26	Permanent / Tetap	≥ 10 years/ ≥ 10 tahun	Married / Berkahwin	4-6	4-6	< RM 4,849	Papar	Sabah	Melancong, Menjahit crosstitch	3	4	2	2	5	5	5	1	2	2	3	1	4	1	1	2	2	2	3	2	3	3	4	4	2	Yes / Ya	Your Loss of side income / Kehilangan sumber pendapatan tambahan, Increased spending on food and beverages / Kenaikan perbelanjaan makanan, Increased spending on utility bills / Kenaikan perbelanjaan dalam bill utiliti seperti air dan elektrik	Yes / Ya	Less time going out with family/friends/colleagues / Kurang masa di luar bersama dengan keluarga, kawan - kawan atau rakan sekerja, Less or no travelling activities / Kurang atau tiada aktiviti perlancongan, Less sports or outdoor activities / Kurang bersukan atau melakukan aktiviti luar, Less time spent on mass religious gathering/activities / Kurang meluangkan masa untuk berkumpul atas tujuan a…	Yes / Ya	Boring / Bosan, Sad / Sedih, Lethargic / Berasa letih, Demotivated / Kurang bermotivasi	No / Tidak		Disturbed by children or spouse / Kesan gangguan daripada kanak - kanak atau isteri, Unfavourable working environment at home / Persekitaran yang tidak baik untuk bekerja di rumah, Easily distracted / Mudah tertarik dengan perkara di luar kerja, Less productivity or less achievement / Kurang produktiviti atau kurang pencapaian, Less personal time / Kurang masa sendiri, Kerja² saya berasaskan fail…
Agree / Setuju	Male / Lelaki	63	Diploma	Management & Professional / Pengurusan & Profesional	DU53	Contract / Kontrak	1-5 years/ 1-5 tahun	Married / Berkahwin	1-3	1-3	≥ RM 10,960	Kota Kinabalu	Sabah		4	4	5	5	3	3	4	5	5	5	1	5	5	3	3	4	4	4	4	4	4	4	4	4	3	No / Tidak		Yes / Ya	Less or no travelling activities / Kurang atau tiada aktiviti perlancongan, Less time spent on social gathering/activities / Kurang meluangkan masa dengan aktiviti sosial	Yes / Ya	Boring / Bosan, Sad / Sedih, Demotivated / Kurang bermotivasi	Yes / Ya	Convenient / Memudahkan, Flexible working time / Waktu pekerjaan yang tidak tetap, Avoidance of traffic jam / Dapat mengelakkan kesesakan lalu lintas, Less risks of getting infection and transmission from work place / Dapat mengurangkan risiko untuk dijangkiti atau menyebarkan penyakit di tempat kerja
Agree / Setuju	Female / Perempuan	38	Bachelor degree / Ijazah Sarjana Muda	Management & Professional / Pengurusan & Profesional	F44	Permanent / Tetap	≥ 10 years/ ≥ 10 tahun	Divorced / Bercerai	1-3	1-3	RM4,850 - RM10,959	Kota Kinabalu	Wilayah Persekutuan Labuan	Membaca buku	4	5	5	5	2	1	3	5	3	5	5	5	5	4	2	5	5	4	4	5	3	5	5	5	4	No / Tidak		Yes / Ya	Less time going out with family/friends/colleagues / Kurang masa di luar bersama dengan keluarga, kawan - kawan atau rakan sekerja, Less or no travelling activities / Kurang atau tiada aktiviti perlancongan, Less time spent on mass religious gathering/activities / Kurang meluangkan masa untuk berkumpul atas tujuan aktiviti keagamaan, Less time spent on social gathering/activities / Kurang meluang…	No / Tidak		Yes / Ya	Convenient / Memudahkan, More family time / Lebih banyak masa dengan keluarga, Flexible working time / Waktu pekerjaan yang tidak tetap, Less risks of getting infection and transmission from work place / Dapat mengurangkan risiko untuk dijangkiti atau menyebarkan penyakit di tempat kerja
Agree / Setuju	Female / Perempuan	39	Bachelor degree / Ijazah Sarjana Muda	Supporting Group / Kumpulan Pelaksana	N19	Permanent / Tetap	≥ 10 years/ ≥ 10 tahun	Married / Berkahwin	1-3	1-3	< RM 4,849	Papar	Sabah	Membaca	5	5	4	5	4	3	4	4	4	4	3	4	4	4	4	3	4	4	4	4	5	4	4	4	4	No / Tidak		Yes / Ya	Less time going out with family/friends/colleagues / Kurang masa di luar bersama dengan keluarga, kawan - kawan atau rakan sekerja, Less sports or outdoor activities / Kurang bersukan atau melakukan aktiviti luar	No / Tidak		No / Tidak		Disturbed by children or spouse / Kesan gangguan daripada kanak - kanak atau isteri, Unfavourable working environment at home / Persekitaran yang tidak baik untuk bekerja di rumah, Easily distracted / Mudah tertarik dengan perkara di luar kerja, Less productivity or less achievement / Kurang produktiviti atau kurang pencapaian
Agree / Setuju	Female / Perempuan	53	Masters / Ijazah Sarjana	Management & Professional / Pengurusan & Profesional	54	Permanent / Tetap	≥ 10 years/ ≥ 10 tahun	Married / Berkahwin	1-3	Nil	≥ RM 10,960	Kota Kinabalu	Sabah	Reading	5	3	2	2	3	1	1	3	3	3	4	4	4	3	3	3	4	4	4	4	3	4	5	5	3	No / Tidak		Yes / Ya	Less or no travelling activities / Kurang atau tiada aktiviti perlancongan, Less sports or outdoor activities / Kurang bersukan atau melakukan aktiviti luar, Less time spent on social gathering/activities / Kurang meluangkan masa dengan aktiviti sosial	Yes / Ya	Boring / Bosan, Lethargic / Berasa letih, Anxiety	Yes / Ya	Convenient / Memudahkan, More family time / Lebih banyak masa dengan keluarga, Avoidance of traffic jam / Dapat mengelakkan kesesakan lalu lintas, Less risks of getting infection and transmission from work place / Dapat mengurangkan risiko untuk dijangkiti atau menyebarkan penyakit di tempat kerja
Agree / Setuju	Male / Lelaki	36	Bachelor degree / Ijazah Sarjana Muda	Supporting Group / Kumpulan Pelaksana	KP29	Permanent / Tetap	5-9 years/ 5-9 tahun	Married / Berkahwin	1-3	1-3	RM4,850 - RM10,959	Kota Kinabalu	Sabah	Bersukan	5	5	5	5	1	1	3	5	5	5	4	3	4	4	5	4	5	4	5	5	4	5	5	5	4	No / Tidak		Yes / Ya	Less or no travelling activities / Kurang atau tiada aktiviti perlancongan, Less sports or outdoor activities / Kurang bersukan atau melakukan aktiviti luar, Less time spent on mass religious gathering/activities / Kurang meluangkan masa untuk berkumpul atas tujuan aktiviti keagamaan, Tidak dapat merentas daerah untuk berjumpa iubapa	No / Tidak		No / Tidak		Less productivity or less achievement / Kurang produktiviti atau kurang pencapaian
Agree / Setuju	Female / Perempuan	37	Bachelor degree / Ijazah Sarjana Muda	Supporting Group / Kumpulan Pelaksana	N19	Permanent / Tetap	5-9 years/ 5-9 tahun	Married / Berkahwin	Nil	Nil	RM4,850 - RM10,959	Kota Kinabalu	Sabah	Memasak dan membaca	5	5	3	3	1	1	5	4	4	5	5	4	5	5	3	4	4	5	5	5	4	4	4	5	2	No / Tidak		Yes / Ya	Less time going out with family/friends/colleagues / Kurang masa di luar bersama dengan keluarga, kawan - kawan atau rakan sekerja, Less sports or outdoor activities / Kurang bersukan atau melakukan aktiviti luar, Less time spent on mass religious gathering/activities / Kurang meluangkan masa untuk berkumpul atas tujuan aktiviti keagamaan, Less time spent on social gathering/activities / Kurang m…	No / Tidak		Yes / Ya	Avoidance of traffic jam / Dapat mengelakkan kesesakan lalu lintas, Less risks of getting infection and transmission from work place / Dapat mengurangkan risiko untuk dijangkiti atau menyebarkan penyakit di tempat kerja
Agree / Setuju	Female / Perempuan	36	Bachelor degree / Ijazah Sarjana Muda	Supporting Group / Kumpulan Pelaksana	N19	Permanent / Tetap	≥ 10 years/ ≥ 10 tahun	Married / Berkahwin	≥ 7	4-6	< RM 4,849	Tuaran	Sabah	Membaca dan Menjahit	5	4	3	3	1	1	1	3	2	5	5	3	5	4	5	5	5	5	5	5	5	5	5	5	3	Yes / Ya	Your Loss of side income / Kehilangan sumber pendapatan tambahan, Your spouse’s salary reduction / Pengurangan pendapatan pasangan, Increased spending on food and beverages / Kenaikan perbelanjaan makanan, Increased spending on utility bills / Kenaikan perbelanjaan dalam bill utiliti seperti air dan elektrik	Yes / Ya	Less time going out with family/friends/colleagues / Kurang masa di luar bersama dengan keluarga, kawan - kawan atau rakan sekerja, Less or no travelling activities / Kurang atau tiada aktiviti perlancongan, Less sports or outdoor activities / Kurang bersukan atau melakukan aktiviti luar, Less time spent on mass religious gathering/activities / Kurang meluangkan masa untuk berkumpul atas tujuan a…	Yes / Ya	info tentang serangan virus covid19 terhadap manusia	Yes / Ya	Convenient / Memudahkan, More family time / Lebih banyak masa dengan keluarga, Flexible working time / Waktu pekerjaan yang tidak tetap, Avoidance of traffic jam / Dapat mengelakkan kesesakan lalu lintas, Less risks of getting infection and transmission from work place / Dapat mengurangkan risiko untuk dijangkiti atau menyebarkan penyakit di tempat kerja
Agree / Setuju	Female / Perempuan	37	Bachelor degree / Ijazah Sarjana Muda	Management & Professional / Pengurusan & Profesional	41	Permanent / Tetap	≥ 10 years/ ≥ 10 tahun	Married / Berkahwin	1-3	1-3	< RM 4,849	Kota Kinabalu	Sabah	Watch movies	3	3	3	5	3	2	3	4	4	2	1	2	4	1	2	2	2	2	2	2	4	2	4	4	2	Yes / Ya	Your spouse’s job loss / Pasangan hilang pekerjaan, Your spouse’s loss of side income / Pasangan hilang sumber pendapatan tambahan, Increased spending on food and beverages / Kenaikan perbelanjaan makanan, Perlu bantu kewangan ibubapa dan adik beradik yang kehilangan punca pendapatan	Yes / Ya	Less time going out with family/friends/colleagues / Kurang masa di luar bersama dengan keluarga, kawan - kawan atau rakan sekerja, Less or no travelling activities / Kurang atau tiada aktiviti perlancongan, Less sports or outdoor activities / Kurang bersukan atau melakukan aktiviti luar, Less time spent on social gathering/activities / Kurang meluangkan masa dengan aktiviti sosial	Yes / Ya	Lethargic / Berasa letih, Demotivated / Kurang bermotivasi	No / Tidak		Disturbed by children or spouse / Kesan gangguan daripada kanak - kanak atau isteri, Unfavourable working environment at home / Persekitaran yang tidak baik untuk bekerja di rumah, Less productivity or less achievement / Kurang produktiviti atau kurang pencapaian, Less personal time / Kurang masa sendiri
Agree / Setuju	Male / Lelaki	34	Diploma	Supporting Group / Kumpulan Pelaksana	s29	Permanent / Tetap	≥ 10 years/ ≥ 10 tahun	Married / Berkahwin	1-3	1-3	RM4,850 - RM10,959	Wilayah Persekutuan Labuan	Wilayah Persekutuan Labuan	memancing	3	3	3	1	2	1	3	3	2	5	5	2	2	2	2	4	4	3	4	5	3	2	2	4	4	Yes / Ya	Increased spending on food and beverages / Kenaikan perbelanjaan makanan, Increased spending on sports and leisure activities / Kenaikan perbelanjaan dalam aktiviti sukan, Increased spending on utility bills / Kenaikan perbelanjaan dalam bill utiliti seperti air dan elektrik	Yes / Ya	Less time going out with family/friends/colleagues / Kurang masa di luar bersama dengan keluarga, kawan - kawan atau rakan sekerja, Less or no travelling activities / Kurang atau tiada aktiviti perlancongan, Less sports or outdoor activities / Kurang bersukan atau melakukan aktiviti luar, Less time spent on mass religious gathering/activities / Kurang meluangkan masa untuk berkumpul atas tujuan a…	Yes / Ya	Boring / Bosan, Sad / Sedih, Demotivated / Kurang bermotivasi	No / Tidak		Disturbed by children or spouse / Kesan gangguan daripada kanak - kanak atau isteri, Less productivity or less achievement / Kurang produktiviti atau kurang pencapaian
Agree / Setuju	Female / Perempuan	33	Bachelor degree / Ijazah Sarjana Muda	Supporting Group / Kumpulan Pelaksana	U29	Permanent / Tetap	< 1 year/ < 1 tahun	Married / Berkahwin	Nil	Nil	RM4,850 - RM10,959	Kota Kinabalu	Wilayah Persekutuan Kuala Lumpur	Watching movies	4	4	4	5	2	2	4	4	4	4	5	5	4	4	3	3	4	4	4	4	4	4	4	4	4	No / Tidak		Yes / Ya	Less time going out with family/friends/colleagues / Kurang masa di luar bersama dengan keluarga, kawan - kawan atau rakan sekerja, Less or no travelling activities / Kurang atau tiada aktiviti perlancongan, Less sports or outdoor activities / Kurang bersukan atau melakukan aktiviti luar, Less time spent on mass religious gathering/activities / Kurang meluangkan masa untuk berkumpul atas tujuan a…	No / Tidak		Yes / Ya	Convenient / Memudahkan, More family time / Lebih banyak masa dengan keluarga, Flexible working time / Waktu pekerjaan yang tidak tetap, Avoidance of traffic jam / Dapat mengelakkan kesesakan lalu lintas, Less risks of getting infection and transmission from work place / Dapat mengurangkan risiko untuk dijangkiti atau menyebarkan penyakit di tempat kerja
Agree / Setuju	Female / Perempuan	30	Diploma	Supporting Group / Kumpulan Pelaksana	U29	Permanent / Tetap	< 1 year/ < 1 tahun	Married / Berkahwin	Nil	Nil	< RM 4,849	Kota Kinabalu	Sabah	Gardening, Cycling, Travel	3	3	3	3	3	3	3	2	3	3	3	3	4	2	2	4	4	3	3	4	4	4	4	4	4	Yes / Ya	Your spouse’s salary reduction / Pengurangan pendapatan pasangan	Yes / Ya	Less time going out with family/friends/colleagues / Kurang masa di luar bersama dengan keluarga, kawan - kawan atau rakan sekerja, Less or no travelling activities / Kurang atau tiada aktiviti perlancongan, Less sports or outdoor activities / Kurang bersukan atau melakukan aktiviti luar, Less time spent on mass religious gathering/activities / Kurang meluangkan masa untuk berkumpul atas tujuan a…	Yes / Ya	Boring / Bosan, Demotivated / Kurang bermotivasi	No / Tidak		Less productivity or less achievement / Kurang produktiviti atau kurang pencapaian
Agree / Setuju	Male / Lelaki	51	Bachelor degree / Ijazah Sarjana Muda	Management & Professional / Pengurusan & Profesional	N52	Permanent / Tetap	≥ 10 years/ ≥ 10 tahun	Married / Berkahwin	1-3	1-3	≥ RM 10,960	Tuaran	Sabah	Membaca	4	4	5	5	3	1	2	2	2	5	5	4	5	4	2	5	5	5	5	4	5	5	5	5	4	Yes / Ya	Your Salary reduction / Pengurangan pendapatan, Increased spending on food and beverages / Kenaikan perbelanjaan makanan, Increased spending on utility bills / Kenaikan perbelanjaan dalam bill utiliti seperti air dan elektrik	Yes / Ya	Less time going out with family/friends/colleagues / Kurang masa di luar bersama dengan keluarga, kawan - kawan atau rakan sekerja, Less time spent on mass religious gathering/activities / Kurang meluangkan masa untuk berkumpul atas tujuan aktiviti keagamaan, Less time spent on social gathering/activities / Kurang meluangkan masa dengan aktiviti sosial	No / Tidak		Yes / Ya	Convenient / Memudahkan, More family time / Lebih banyak masa dengan keluarga, Flexible working time / Waktu pekerjaan yang tidak tetap, Less risks of getting infection and transmission from work place / Dapat mengurangkan risiko untuk dijangkiti atau menyebarkan penyakit di tempat kerja
Agree / Setuju	Female / Perempuan	47	PhD / Ijazah Falsafah	Management & Professional / Pengurusan & Profesional	DS45	Permanent / Tetap	≥ 10 years/ ≥ 10 tahun	Married / Berkahwin	Nil	Nil	≥ RM 10,960	Kota Kinabalu	Sabah	Cooking & travelling	4	2	2	1	3	3	3	3	3	3	4	5	5	3	4	4	3	3	4	5	5	5	5	5	4	No / Tidak		Yes / Ya	Less time going out with family/friends/colleagues / Kurang masa di luar bersama dengan keluarga, kawan - kawan atau rakan sekerja, Less or no travelling activities / Kurang atau tiada aktiviti perlancongan, Less sports or outdoor activities / Kurang bersukan atau melakukan aktiviti luar, Less time spent on mass religious gathering/activities / Kurang meluangkan masa untuk berkumpul atas tujuan a…	No / Tidak		Yes / Ya	Convenient / Memudahkan, More family time / Lebih banyak masa dengan keluarga, Flexible working time / Waktu pekerjaan yang tidak tetap, Avoidance of traffic jam / Dapat mengelakkan kesesakan lalu lintas, Less risks of getting infection and transmission from work place / Dapat mengurangkan risiko untuk dijangkiti atau menyebarkan penyakit di tempat kerja
Agree / Setuju	Female / Perempuan	42	Masters / Ijazah Sarjana	Management & Professional / Pengurusan & Profesional	45	Permanent / Tetap	≥ 10 years/ ≥ 10 tahun	Single / Bujang	Nil	Nil	RM4,850 - RM10,959	Kota Kinabalu	Sabah	Cooking	2	4	4	4	4	3	2	2	3	3	3	4	4	2	3	3	3	3	2	2	2	3	1	2	1	No / Tidak		Yes / Ya	Less time going out with family/friends/colleagues / Kurang masa di luar bersama dengan keluarga, kawan - kawan atau rakan sekerja, Less or no travelling activities / Kurang atau tiada aktiviti perlancongan, Less time spent on mass religious gathering/activities / Kurang meluangkan masa untuk berkumpul atas tujuan aktiviti keagamaan, Less time spent on social gathering/activities / Kurang meluang…	Yes / Ya	Loneliness / Keseorangan, Boring / Bosan, Sad / Sedih, Lethargic / Berasa letih, Demotivated / Kurang bermotivasi	Yes / Ya	Convenient / Memudahkan, Avoidance of traffic jam / Dapat mengelakkan kesesakan lalu lintas, Less risks of getting infection and transmission from work place / Dapat mengurangkan risiko untuk dijangkiti atau menyebarkan penyakit di tempat kerja
Agree / Setuju	Male / Lelaki	39	Diploma	Supporting Group / Kumpulan Pelaksana	N29	Contract / Kontrak	≥ 10 years/ ≥ 10 tahun	Married / Berkahwin	1-3	1-3	RM4,850 - RM10,959	Wilayah Persekutuan Labuan	Wilayah Persekutuan Labuan	Watching tv	4	4	3	5	2	2	3	2	5	3	5	2	4	4	4	4	4	4	5	5	5	5	5	5	2	No / Tidak		Yes / Ya	Less time going out with family/friends/colleagues / Kurang masa di luar bersama dengan keluarga, kawan - kawan atau rakan sekerja, Less or no travelling activities / Kurang atau tiada aktiviti perlancongan, Less sports or outdoor activities / Kurang bersukan atau melakukan aktiviti luar, Less time spent on mass religious gathering/activities / Kurang meluangkan masa untuk berkumpul atas tujuan a…	Yes / Ya	Loneliness / Keseorangan, Boring / Bosan, Lethargic / Berasa letih, Demotivated / Kurang bermotivasi	Yes / Ya	Convenient / Memudahkan, More family time / Lebih banyak masa dengan keluarga, Flexible working time / Waktu pekerjaan yang tidak tetap, Less risks of getting infection and transmission from work place / Dapat mengurangkan risiko untuk dijangkiti atau menyebarkan penyakit di tempat kerja
Agree / Setuju	Female / Perempuan	45	Masters / Ijazah Sarjana	Management & Professional / Pengurusan & Profesional	ds45	Permanent / Tetap	≥ 10 years/ ≥ 10 tahun	Single / Bujang	Nil	Nil	RM4,850 - RM10,959	Kota Kinabalu	Sabah	exercise	4	4	3	5	2	5	3	4	4	4	4	3	4	4	4	4	4	3	3	4	3	4	4	4	3	Yes / Ya	Your Salary reduction / Pengurangan pendapatan	Yes / Ya	Less time going out with family/friends/colleagues / Kurang masa di luar bersama dengan keluarga, kawan - kawan atau rakan sekerja, Less sports or outdoor activities / Kurang bersukan atau melakukan aktiviti luar	Yes / Ya	Loneliness / Keseorangan, Boring / Bosan, Sad / Sedih, Demotivated / Kurang bermotivasi	Yes / Ya	Convenient / Memudahkan, Flexible working time / Waktu pekerjaan yang tidak tetap, Avoidance of traffic jam / Dapat mengelakkan kesesakan lalu lintas, Less risks of getting infection and transmission from work place / Dapat mengurangkan risiko untuk dijangkiti atau menyebarkan penyakit di tempat kerja
Agree / Setuju	Male / Lelaki	43	SPM	Supporting Group / Kumpulan Pelaksana	Pembantu Tadbir	Permanent / Tetap	≥ 10 years/ ≥ 10 tahun	Married / Berkahwin	4-6	1-3	< RM 4,849	Papar	Sabah	Working	2	3	3	4	4	3	2	2	2	3	5	1	2	2	3	1	1	1	3	5	3	3	1	1	1	Yes / Ya	Your Loss of side income / Kehilangan sumber pendapatan tambahan, Increased spending on food and beverages / Kenaikan perbelanjaan makanan, Increased spending on utility bills / Kenaikan perbelanjaan dalam bill utiliti seperti air dan elektrik	Yes / Ya	Less sports or outdoor activities / Kurang bersukan atau melakukan aktiviti luar, Less time spent on mass religious gathering/activities / Kurang meluangkan masa untuk berkumpul atas tujuan aktiviti keagamaan	Yes / Ya	Boring / Bosan, Sad / Sedih, Lethargic / Berasa letih, Demotivated / Kurang bermotivasi	No / Tidak		Unfavourable working environment at home / Persekitaran yang tidak baik untuk bekerja di rumah, Easily distracted / Mudah tertarik dengan perkara di luar kerja, Less productivity or less achievement / Kurang produktiviti atau kurang pencapaian, Less personal time / Kurang masa sendiri
Agree / Setuju	Female / Perempuan	41	Masters / Ijazah Sarjana	Management & Professional / Pengurusan & Profesional	Ds45	Permanent / Tetap	≥ 10 years/ ≥ 10 tahun	Married / Berkahwin	4-6	1-3	≥ RM 10,960	Wilayah Persekutuan Labuan	Wilayah Persekutuan Labuan	Reading	2	3	5	5	4	2	2	3	2	2	4	3	4	1	2	3	3	1	2	2	2	3	4	4	2	No / Tidak		Yes / Ya	Less time going out with family/friends/colleagues / Kurang masa di luar bersama dengan keluarga, kawan - kawan atau rakan sekerja, Less or no travelling activities / Kurang atau tiada aktiviti perlancongan, Less sports or outdoor activities / Kurang bersukan atau melakukan aktiviti luar, Less time spent on mass religious gathering/activities / Kurang meluangkan masa untuk berkumpul atas tujuan a…	Yes / Ya	Boring / Bosan, Demotivated / Kurang bermotivasi	No / Tidak		Disturbed by children or spouse / Kesan gangguan daripada kanak - kanak atau isteri, Unfavourable working environment at home / Persekitaran yang tidak baik untuk bekerja di rumah, Easily distracted / Mudah tertarik dengan perkara di luar kerja, Less productivity or less achievement / Kurang produktiviti atau kurang pencapaian
Agree / Setuju	Female / Perempuan	33 tahun	STPM	Supporting Group / Kumpulan Pelaksana	N19	Permanent / Tetap	≥ 10 years/ ≥ 10 tahun	Married / Berkahwin	1-3	1-3	< RM 4,849	Tuaran	Sabah	Watch movies, cook new recipes, swimming, travelling	4	3	3	3	4	1	4	2	4	5	2	4	5	2	4	3	3	3	2	4	5	4	5	5	3	No / Tidak		Yes / Ya	Less time going out with family/friends/colleagues / Kurang masa di luar bersama dengan keluarga, kawan - kawan atau rakan sekerja, Less or no travelling activities / Kurang atau tiada aktiviti perlancongan, Less sports or outdoor activities / Kurang bersukan atau melakukan aktiviti luar, Less time spent on social gathering/activities / Kurang meluangkan masa dengan aktiviti sosial	Yes / Ya	Boring / Bosan, Sad / Sedih, Lethargic / Berasa letih, Demotivated / Kurang bermotivasi	Yes / Ya	Convenient / Memudahkan, More family time / Lebih banyak masa dengan keluarga, Flexible working time / Waktu pekerjaan yang tidak tetap, Avoidance of traffic jam / Dapat mengelakkan kesesakan lalu lintas, Less risks of getting infection and transmission from work place / Dapat mengurangkan risiko untuk dijangkiti atau menyebarkan penyakit di tempat kerja, Jimat penggunaan wang
Agree / Setuju	Female / Perempuan	45	Masters / Ijazah Sarjana	Management & Professional / Pengurusan & Profesional	DS45	Permanent / Tetap	≥ 10 years/ ≥ 10 tahun	Married / Berkahwin	1-3	1-3	RM4,850 - RM10,959	Kota Kinabalu	Sabah	Memasak	4	4	4	3	2	2	4	4	4	4	4	5	5	3	5	4	4	4	4	4	4	4	5	5	2	No / Tidak		Yes / Ya	Less time going out with family/friends/colleagues / Kurang masa di luar bersama dengan keluarga, kawan - kawan atau rakan sekerja, Less or no travelling activities / Kurang atau tiada aktiviti perlancongan, Less sports or outdoor activities / Kurang bersukan atau melakukan aktiviti luar, Less time spent on mass religious gathering/activities / Kurang meluangkan masa untuk berkumpul atas tujuan a…	Yes / Ya	Demotivated / Kurang bermotivasi, Panic attack	No / Tidak		Disturbed by children or spouse / Kesan gangguan daripada kanak - kanak atau isteri, Easily distracted / Mudah tertarik dengan perkara di luar kerja, Less personal time / Kurang masa sendiri
Agree / Setuju	Female / Perempuan	46	Masters / Ijazah Sarjana	Management & Professional / Pengurusan & Profesional	DS45	Permanent / Tetap	≥ 10 years/ ≥ 10 tahun	Married / Berkahwin	4-6	4-6	RM4,850 - RM10,959	Kota Kinabalu	Sabah	Reading	3	2	2	4	3	3	4	2	3	2	2	3	4	2	3	2	3	3	3	4	4	4	4	4	2	Yes / Ya	Increased spending on utility bills / Kenaikan perbelanjaan dalam bill utiliti seperti air dan elektrik	Yes / Ya	Less time going out with family/friends/colleagues / Kurang masa di luar bersama dengan keluarga, kawan - kawan atau rakan sekerja, Less or no travelling activities / Kurang atau tiada aktiviti perlancongan, Less sports or outdoor activities / Kurang bersukan atau melakukan aktiviti luar	Yes / Ya	Loneliness / Keseorangan, Sad / Sedih, Lethargic / Berasa letih	No / Tidak		Disturbed by children or spouse / Kesan gangguan daripada kanak - kanak atau isteri, Easily distracted / Mudah tertarik dengan perkara di luar kerja, Less personal time / Kurang masa sendiri
Agree / Setuju	Male / Lelaki	40	Bachelor degree / Ijazah Sarjana Muda	Management & Professional / Pengurusan & Profesional	N41	Contract / Kontrak	≥ 10 years/ ≥ 10 tahun	Married / Berkahwin	4-6	1-3	RM4,850 - RM10,959	Beaufort	Wilayah Persekutuan Labuan	Menonton televisyen	3	5	4	4	2	1	1	2	4	2	5	2	2	2	5	2	2	1	5	1	5	2	4	1	1	Yes / Ya	Increased spending on food and beverages / Kenaikan perbelanjaan makanan, Increased spending on utility bills / Kenaikan perbelanjaan dalam bill utiliti seperti air dan elektrik, Perbelanjaan swab test seminggu sekali.	Yes / Ya	Less time going out with family/friends/colleagues / Kurang masa di luar bersama dengan keluarga, kawan - kawan atau rakan sekerja, Less or no travelling activities / Kurang atau tiada aktiviti perlancongan, Less sports or outdoor activities / Kurang bersukan atau melakukan aktiviti luar, Less time spent on mass religious gathering/activities / Kurang meluangkan masa untuk berkumpul atas tujuan a…	Yes / Ya	Loneliness / Keseorangan, Boring / Bosan, Sad / Sedih, Demotivated / Kurang bermotivasi, Kerinduan kepada keluarga.	Yes / Ya	Convenient / Memudahkan, Flexible working time / Waktu pekerjaan yang tidak tetap, Avoidance of traffic jam / Dapat mengelakkan kesesakan lalu lintas, Less risks of getting infection and transmission from work place / Dapat mengurangkan risiko untuk dijangkiti atau menyebarkan penyakit di tempat kerja
Agree / Setuju	Female / Perempuan	34	Bachelor degree / Ijazah Sarjana Muda	Management & Professional / Pengurusan & Profesional	DG41	Permanent / Tetap	5-9 years/ 5-9 tahun	Single / Bujang	Nil	Nil	RM4,850 - RM10,959	Kota Kinabalu	Sabah	Reading	4	4	4	5	2	2	3	4	3	3	2	4	4	3	2	1	2	2	2	3	2	3	3	2	2	No / Tidak		Yes / Ya	Less time going out with family/friends/colleagues / Kurang masa di luar bersama dengan keluarga, kawan - kawan atau rakan sekerja, Less or no travelling activities / Kurang atau tiada aktiviti perlancongan, Less sports or outdoor activities / Kurang bersukan atau melakukan aktiviti luar, Less time spent on mass religious gathering/activities / Kurang meluangkan masa untuk berkumpul atas tujuan a…	Yes / Ya	Loneliness / Keseorangan, Boring / Bosan, Lethargic / Berasa letih, Demotivated / Kurang bermotivasi	No / Tidak		Unfavourable working environment at home / Persekitaran yang tidak baik untuk bekerja di rumah, Easily distracted / Mudah tertarik dengan perkara di luar kerja, Less productivity or less achievement / Kurang produktiviti atau kurang pencapaian, Less personal time / Kurang masa sendiri
Agree / Setuju	Female / Perempuan	33	Masters / Ijazah Sarjana	Management & Professional / Pengurusan & Profesional	DG 44	Permanent / Tetap	5-9 years/ 5-9 tahun	Single / Bujang	Nil	Nil	< RM 4,849	Papar	Sabah	Membaca	4	4	3	5	2	2	3	3	3	3	4	4	4	3	4	4	3	4	4	4	4	4	4	4	3	No / Tidak		Yes / Ya	Less time going out with family/friends/colleagues / Kurang masa di luar bersama dengan keluarga, kawan - kawan atau rakan sekerja, Less or no travelling activities / Kurang atau tiada aktiviti perlancongan, Less sports or outdoor activities / Kurang bersukan atau melakukan aktiviti luar, Less time spent on mass religious gathering/activities / Kurang meluangkan masa untuk berkumpul atas tujuan a…	Yes / Ya	Boring / Bosan, Lethargic / Berasa letih, Demotivated / Kurang bermotivasi	Yes / Ya	More family time / Lebih banyak masa dengan keluarga, Flexible working time / Waktu pekerjaan yang tidak tetap, Avoidance of traffic jam / Dapat mengelakkan kesesakan lalu lintas, Less risks of getting infection and transmission from work place / Dapat mengurangkan risiko untuk dijangkiti atau menyebarkan penyakit di tempat kerja
Agree / Setuju	Male / Lelaki	47	Masters / Ijazah Sarjana	Management & Professional / Pengurusan & Profesional	N52	Permanent / Tetap	≥ 10 years/ ≥ 10 tahun	Married / Berkahwin	1-3	1-3	≥ RM 10,960	Kota Kinabalu	Sabah	Nature walk & planting	4	4	5	5	2	2	5	5	4	5	5	5	5	5	4	4	5	5	5	5	5	4	5	5	4	No / Tidak		Yes / Ya	Less time going out with family/friends/colleagues / Kurang masa di luar bersama dengan keluarga, kawan - kawan atau rakan sekerja, Less or no travelling activities / Kurang atau tiada aktiviti perlancongan, Less sports or outdoor activities / Kurang bersukan atau melakukan aktiviti luar, Less time spent on mass religious gathering/activities / Kurang meluangkan masa untuk berkumpul atas tujuan a…	Yes / Ya	Boring / Bosan, Sad / Sedih, Lethargic / Berasa letih	Yes / Ya	Convenient / Memudahkan, More family time / Lebih banyak masa dengan keluarga, Flexible working time / Waktu pekerjaan yang tidak tetap, Avoidance of traffic jam / Dapat mengelakkan kesesakan lalu lintas, Less risks of getting infection and transmission from work place / Dapat mengurangkan risiko untuk dijangkiti atau menyebarkan penyakit di tempat kerja
Agree / Setuju	Female / Perempuan	49	PhD / Ijazah Falsafah	Management & Professional / Pengurusan & Profesional	DS52	Permanent / Tetap	≥ 10 years/ ≥ 10 tahun	Married / Berkahwin	1-3	1-3	RM4,850 - RM10,959	Kota Kinabalu	Sabah	Reading	4	4	4	4	1	1	4	4	4	4	5	4	4	3	4	4	4	4	4	5	5	5	5	5	4	No / Tidak		Yes / Ya	Less time going out with family/friends/colleagues / Kurang masa di luar bersama dengan keluarga, kawan - kawan atau rakan sekerja, Less or no travelling activities / Kurang atau tiada aktiviti perlancongan, Less sports or outdoor activities / Kurang bersukan atau melakukan aktiviti luar, Cannot travel across states to visit family and parent during festive and holiday seasons	No / Tidak		Yes / Ya	More family time / Lebih banyak masa dengan keluarga, Flexible working time / Waktu pekerjaan yang tidak tetap, Avoidance of traffic jam / Dapat mengelakkan kesesakan lalu lintas, Less risks of getting infection and transmission from work place / Dapat mengurangkan risiko untuk dijangkiti atau menyebarkan penyakit di tempat kerja
Agree / Setuju	Female / Perempuan	42	Diploma	Supporting Group / Kumpulan Pelaksana	N19 Pembantu Tadbir	Contract / Kontrak	≥ 10 years/ ≥ 10 tahun	Married / Berkahwin	1-3	1-3	< RM 4,849	Kota Kinabalu	Sabah	Menulis	4	4	4	4	2	1	3	4	4	4	5	4	4	3	2	4	4	4	5	4	4	4	4	4	5	No / Tidak		Yes / Ya	Less time going out with family/friends/colleagues / Kurang masa di luar bersama dengan keluarga, kawan - kawan atau rakan sekerja, Less or no travelling activities / Kurang atau tiada aktiviti perlancongan, Less sports or outdoor activities / Kurang bersukan atau melakukan aktiviti luar, Less time spent on social gathering/activities / Kurang meluangkan masa dengan aktiviti sosial	No / Tidak		No / Tidak		Disturbed by children or spouse / Kesan gangguan daripada kanak - kanak atau isteri, Unfavourable working environment at home / Persekitaran yang tidak baik untuk bekerja di rumah, Less productivity or less achievement / Kurang produktiviti atau kurang pencapaian, Less personal time / Kurang masa sendiri, Ketika itu belum ada pengalaman dan kemahiran mengendalikan tugas ketika berada di rumah
Agree / Setuju	Female / Perempuan	42	PhD / Ijazah Falsafah	Management & Professional / Pengurusan & Profesional	Ds52	Permanent / Tetap	≥ 10 years/ ≥ 10 tahun	Married / Berkahwin	1-3	1-3	RM4,850 - RM10,959	Kota Kinabalu	Sabah	Masak	3	4	3	4	3	4	1	4	4	2	5	4	5	2	4	4	2	2	3	1	2	5	5	5	2	No / Tidak		Yes / Ya	Less time going out with family/friends/colleagues / Kurang masa di luar bersama dengan keluarga, kawan - kawan atau rakan sekerja, Less or no travelling activities / Kurang atau tiada aktiviti perlancongan, Less sports or outdoor activities / Kurang bersukan atau melakukan aktiviti luar, Less time spent on mass religious gathering/activities / Kurang meluangkan masa untuk berkumpul atas tujuan a…	Yes / Ya	Loneliness / Keseorangan, Boring / Bosan, Sad / Sedih, Lethargic / Berasa letih, Demotivated / Kurang bermotivasi	No / Tidak		Disturbed by children or spouse / Kesan gangguan daripada kanak - kanak atau isteri, Unfavourable working environment at home / Persekitaran yang tidak baik untuk bekerja di rumah, Easily distracted / Mudah tertarik dengan perkara di luar kerja, Less productivity or less achievement / Kurang produktiviti atau kurang pencapaian
Agree / Setuju	Female / Perempuan	58	PhD / Ijazah Falsafah	Management & Professional / Pengurusan & Profesional	51	Contract / Kontrak	≥ 10 years/ ≥ 10 tahun	Married / Berkahwin	1-3	Nil	≥ RM 10,960	Kota Kinabalu	Sabah	Reading	4	3	3	3	2	2	4	4	4	4	4	4	4	4	4	3	4	4	4	4	3	4	3	4	4	No / Tidak		No / Tidak		Yes / Ya	Boring / Bosan	Yes / Ya	Flexible working time / Waktu pekerjaan yang tidak tetap
Agree / Setuju	Female / Perempuan	40 years	Masters / Ijazah Sarjana	Management & Professional / Pengurusan & Profesional	Senior Lecturer	Contract / Kontrak	5-9 years/ 5-9 tahun	Married / Berkahwin	1-3	1-3	≥ RM 10,960	Kota Kinabalu	Sabah	Singing	5	5	2	4	1	1	5	4	4	4	5	5	4	4	3	4	5	4	4	5	4	5	4	5	4	No / Tidak		Yes / Ya	Less time going out with family/friends/colleagues / Kurang masa di luar bersama dengan keluarga, kawan - kawan atau rakan sekerja, Less or no travelling activities / Kurang atau tiada aktiviti perlancongan, Less time spent on social gathering/activities / Kurang meluangkan masa dengan aktiviti sosial	Yes / Ya	Loneliness / Keseorangan, Boring / Bosan, Sad / Sedih	No / Tidak		Disturbed by children or spouse / Kesan gangguan daripada kanak - kanak atau isteri, Unfavourable working environment at home / Persekitaran yang tidak baik untuk bekerja di rumah, Easily distracted / Mudah tertarik dengan perkara di luar kerja, Less productivity or less achievement / Kurang produktiviti atau kurang pencapaian, Less personal time / Kurang masa sendiri
Agree / Setuju	Female / Perempuan	43	Bachelor degree / Ijazah Sarjana Muda	Supporting Group / Kumpulan Pelaksana	N22	Permanent / Tetap	≥ 10 years/ ≥ 10 tahun	Married / Berkahwin	1-3	1-3	< RM 4,849	Papar	Sabah	Cooking and watching TV	3	3	3	3	3	1	3	3	3	4	5	2	4	3	4	3	4	4	4	4	4	5	4	4	3	Yes / Ya	Your Loss of side income / Kehilangan sumber pendapatan tambahan, Increased spending on food and beverages / Kenaikan perbelanjaan makanan, Increased spending on utility bills / Kenaikan perbelanjaan dalam bill utiliti seperti air dan elektrik	Yes / Ya	Less time going out with family/friends/colleagues / Kurang masa di luar bersama dengan keluarga, kawan - kawan atau rakan sekerja, Less sports or outdoor activities / Kurang bersukan atau melakukan aktiviti luar, Less time spent on mass religious gathering/activities / Kurang meluangkan masa untuk berkumpul atas tujuan aktiviti keagamaan, Less time spent on social gathering/activities / Kurang m…	Yes / Ya	Boring / Bosan, Sad / Sedih, Lethargic / Berasa letih, Demotivated / Kurang bermotivasi	No / Tidak		Unfavourable working environment at home / Persekitaran yang tidak baik untuk bekerja di rumah, Easily distracted / Mudah tertarik dengan perkara di luar kerja, Less productivity or less achievement / Kurang produktiviti atau kurang pencapaian, Less personal time / Kurang masa sendiri, Tiada kemudahan laptop dan masalah akses internet
Agree / Setuju	Male / Lelaki	47	SPM	Supporting Group / Kumpulan Pelaksana	N19	Permanent / Tetap	5-9 years/ 5-9 tahun	Single / Bujang	Nil	Nil	< RM 4,849	Kota Kinabalu	Sabah	Gardening, Listen to music, etc	3	5	5	5	3	5	5	4	4	5	5	2	5	3	2	5	3	4	4	5	4	4	5	2	3	Yes / Ya	Increased spending on food and beverages / Kenaikan perbelanjaan makanan, Membantu keluarga yang terkesan	Yes / Ya	Less or no travelling activities / Kurang atau tiada aktiviti perlancongan, Less sports or outdoor activities / Kurang bersukan atau melakukan aktiviti luar, Less time spent on mass religious gathering/activities / Kurang meluangkan masa untuk berkumpul atas tujuan aktiviti keagamaan, Less time spent on social gathering/activities / Kurang meluangkan masa dengan aktiviti sosial	Yes / Ya	Tekanan	No / Tidak		Less productivity or less achievement / Kurang produktiviti atau kurang pencapaian, Tiada kmudahan dan tiada internet
Agree / Setuju	Female / Perempuan	34	STPM	Supporting Group / Kumpulan Pelaksana	N19	Contract / Kontrak	≥ 10 years/ ≥ 10 tahun	Single / Bujang	Nil	Nil	< RM 4,849	Tuaran	Sabah		3	3	4	4	3	3	3	4	4	4	5	4	3	3	3	4	3	4	4	3	3	4	4	4	2	No / Tidak		Yes / Ya	Less time going out with family/friends/colleagues / Kurang masa di luar bersama dengan keluarga, kawan - kawan atau rakan sekerja, Less or no travelling activities / Kurang atau tiada aktiviti perlancongan, Less sports or outdoor activities / Kurang bersukan atau melakukan aktiviti luar, Less time spent on social gathering/activities / Kurang meluangkan masa dengan aktiviti sosial	Yes / Ya	Boring / Bosan, Sad / Sedih, Lethargic / Berasa letih, Demotivated / Kurang bermotivasi	Yes / Ya	Avoidance of traffic jam / Dapat mengelakkan kesesakan lalu lintas, Less risks of getting infection and transmission from work place / Dapat mengurangkan risiko untuk dijangkiti atau menyebarkan penyakit di tempat kerja
Agree / Setuju	Female / Perempuan	42	Bachelor degree / Ijazah Sarjana Muda	Management & Professional / Pengurusan & Profesional	N48	Permanent / Tetap	≥ 10 years/ ≥ 10 tahun	Divorced / Bercerai	Nil	Nil	< RM 4,849	Kota Kinabalu	Sabah	Travelling, Reading, Music, Study Language	2	2	4	3	2	4	3	4	3	4	3	4	5	3	3	1	2	3	2	3	4	4	4	4	2	No / Tidak		Yes / Ya	Less time going out with family/friends/colleagues / Kurang masa di luar bersama dengan keluarga, kawan - kawan atau rakan sekerja, Less or no travelling activities / Kurang atau tiada aktiviti perlancongan, Less sports or outdoor activities / Kurang bersukan atau melakukan aktiviti luar, Less time spent on mass religious gathering/activities / Kurang meluangkan masa untuk berkumpul atas tujuan a…	Yes / Ya	Loneliness / Keseorangan, Boring / Bosan, Lethargic / Berasa letih, Demotivated / Kurang bermotivasi	Yes / Ya	Convenient / Memudahkan, Flexible working time / Waktu pekerjaan yang tidak tetap, Avoidance of traffic jam / Dapat mengelakkan kesesakan lalu lintas, Less risks of getting infection and transmission from work place / Dapat mengurangkan risiko untuk dijangkiti atau menyebarkan penyakit di tempat kerja
Agree / Setuju	Male / Lelaki	58 years	PhD / Ijazah Falsafah	Management & Professional / Pengurusan & Profesional	Associate professor DU 53	Contract / Kontrak	≥ 10 years/ ≥ 10 tahun	Married / Berkahwin	1-3	1-3	≥ RM 10,960	Kota Kinabalu	Sabah	Reading Journals	4	4	5	4	3	3	4	3	3	4	4	4	4	2	2	3	4	4	4	5	3	4	3	3	5	No / Tidak		Yes / Ya	Less or no travelling activities / Kurang atau tiada aktiviti perlancongan	Yes / Ya	Boring / Bosan	No / Tidak		Unfavourable working environment at home / Persekitaran yang tidak baik untuk bekerja di rumah
Agree / Setuju	Female / Perempuan	46	PhD / Ijazah Falsafah	Management & Professional / Pengurusan & Profesional	Ds45	Permanent / Tetap	≥ 10 years/ ≥ 10 tahun	Married / Berkahwin	1-3	1-3	RM4,850 - RM10,959	Kota Kinabalu	Sabah	Reading	4	3	4	5	2	3	3	4	4	4	4	5	5	3	4	2	5	3	4	5	3	4	5	4	3	No / Tidak		Yes / Ya	Less time going out with family/friends/colleagues / Kurang masa di luar bersama dengan keluarga, kawan - kawan atau rakan sekerja, Less or no travelling activities / Kurang atau tiada aktiviti perlancongan, Less sports or outdoor activities / Kurang bersukan atau melakukan aktiviti luar, Less time spent on social gathering/activities / Kurang meluangkan masa dengan aktiviti sosial	Yes / Ya	Lethargic / Berasa letih, Demotivated / Kurang bermotivasi, Risau	Yes / Ya	Avoidance of traffic jam / Dapat mengelakkan kesesakan lalu lintas, Less risks of getting infection and transmission from work place / Dapat mengurangkan risiko untuk dijangkiti atau menyebarkan penyakit di tempat kerja
Agree / Setuju	Female / Perempuan	57	Masters / Ijazah Sarjana	Management & Professional / Pengurusan & Profesional	VK 7	Contract / Kontrak	1-5 years/ 1-5 tahun	Single / Bujang	Nil	Nil	≥ RM 10,960	Kota Kinabalu	Sabah	reading	3	3	3	5	3	3	2	3	3	2	3	4	4	2	2	3	3	2	3	3	4	4	4	4	2	No / Tidak		Yes / Ya	Less time going out with family/friends/colleagues / Kurang masa di luar bersama dengan keluarga, kawan - kawan atau rakan sekerja, Less or no travelling activities / Kurang atau tiada aktiviti perlancongan, Less sports or outdoor activities / Kurang bersukan atau melakukan aktiviti luar, Less time spent on mass religious gathering/activities / Kurang meluangkan masa untuk berkumpul atas tujuan a…	Yes / Ya	Lethargic / Berasa letih, Demotivated / Kurang bermotivasi	Yes / Ya	Convenient / Memudahkan, Flexible working time / Waktu pekerjaan yang tidak tetap, Less risks of getting infection and transmission from work place / Dapat mengurangkan risiko untuk dijangkiti atau menyebarkan penyakit di tempat kerja
Agree / Setuju	Female / Perempuan	37	Masters / Ijazah Sarjana	Management & Professional / Pengurusan & Profesional	DS45	Permanent / Tetap	≥ 10 years/ ≥ 10 tahun	Married / Berkahwin	1-3	1-3	RM4,850 - RM10,959	Tuaran	Sabah	Menyanyi	5	5	5	5	2	1	4	4	4	4	2	4	5	3	4	4	4	3	3	5	5	5	5	5	3	No / Tidak		No / Tidak		Yes / Ya	Lethargic / Berasa letih, Demotivated / Kurang bermotivasi	No / Tidak		Disturbed by children or spouse / Kesan gangguan daripada kanak - kanak atau isteri, Less productivity or less achievement / Kurang produktiviti atau kurang pencapaian, Less personal time / Kurang masa sendiri
Agree / Setuju	Female / Perempuan	45	Bachelor degree / Ijazah Sarjana Muda	Management & Professional / Pengurusan & Profesional	44	Permanent / Tetap	≥ 10 years/ ≥ 10 tahun	Married / Berkahwin	4-6	1-3	RM4,850 - RM10,959	Wilayah Persekutuan Labuan	Wilayah Persekutuan Labuan	gardening	3	4	5	4	2	1	3	3	3	4	4	5	4	4	2	4	4	4	4	4	5	4	4	5	3	No / Tidak		Yes / Ya	Less time going out with family/friends/colleagues / Kurang masa di luar bersama dengan keluarga, kawan - kawan atau rakan sekerja, Less or no travelling activities / Kurang atau tiada aktiviti perlancongan, Less sports or outdoor activities / Kurang bersukan atau melakukan aktiviti luar, Less time spent on mass religious gathering/activities / Kurang meluangkan masa untuk berkumpul atas tujuan a…	Yes / Ya	Lethargic / Berasa letih	Yes / Ya	Convenient / Memudahkan, More family time / Lebih banyak masa dengan keluarga, Flexible working time / Waktu pekerjaan yang tidak tetap, Avoidance of traffic jam / Dapat mengelakkan kesesakan lalu lintas, Less risks of getting infection and transmission from work place / Dapat mengurangkan risiko untuk dijangkiti atau menyebarkan penyakit di tempat kerja
Agree / Setuju	Male / Lelaki	27	Diploma	Supporting Group / Kumpulan Pelaksana	Penolong Pegawai Perubatan U29	Contract / Kontrak	1-5 years/ 1-5 tahun	Married / Berkahwin	1-3	Nil	< RM 4,849	Kota Kinabalu	Sabah	Surfing Internet	4	4	3	5	2	2	4	4	5	4	4	2	4	4	4	4	4	4	4	4	4	4	4	4	3	No / Tidak		Yes / Ya	Less sports or outdoor activities / Kurang bersukan atau melakukan aktiviti luar, Less time spent on mass religious gathering/activities / Kurang meluangkan masa untuk berkumpul atas tujuan aktiviti keagamaan	No / Tidak		Yes / Ya	More family time / Lebih banyak masa dengan keluarga, Flexible working time / Waktu pekerjaan yang tidak tetap, Less risks of getting infection and transmission from work place / Dapat mengurangkan risiko untuk dijangkiti atau menyebarkan penyakit di tempat kerja
Agree / Setuju	Female / Perempuan	42	PhD / Ijazah Falsafah	Management & Professional / Pengurusan & Profesional	DS54	Permanent / Tetap	≥ 10 years/ ≥ 10 tahun	Married / Berkahwin	1-3	1-3	≥ RM 10,960	Kota Kinabalu	Sabah	Watching movie	5	4	4	5	2	1	4	4	4	5	3	5	5	2	5	5	4	4	4	5	5	5	5	5	4	No / Tidak		Yes / Ya	Less time going out with family/friends/colleagues / Kurang masa di luar bersama dengan keluarga, kawan - kawan atau rakan sekerja, Less or no travelling activities / Kurang atau tiada aktiviti perlancongan, Less sports or outdoor activities / Kurang bersukan atau melakukan aktiviti luar, Less time spent on mass religious gathering/activities / Kurang meluangkan masa untuk berkumpul atas tujuan a…	No / Tidak		Yes / Ya	Flexible working time / Waktu pekerjaan yang tidak tetap, Less risks of getting infection and transmission from work place / Dapat mengurangkan risiko untuk dijangkiti atau menyebarkan penyakit di tempat kerja
Agree / Setuju	Male / Lelaki	36	PhD / Ijazah Falsafah	Management & Professional / Pengurusan & Profesional	DS52	Permanent / Tetap	5-9 years/ 5-9 tahun	Single / Bujang	Nil	Nil	RM4,850 - RM10,959	Tuaran	Sabah	Memancing	5	5	3	5	2	1	3	3	4	4	3	5	3	5	5	3	3	3	4	3	5	4	3	5	4	No / Tidak		Yes / Ya	Less time going out with family/friends/colleagues / Kurang masa di luar bersama dengan keluarga, kawan - kawan atau rakan sekerja, Less sports or outdoor activities / Kurang bersukan atau melakukan aktiviti luar, Less time spent on social gathering/activities / Kurang meluangkan masa dengan aktiviti sosial	Yes / Ya	Boring / Bosan, Demotivated / Kurang bermotivasi	No / Tidak		Easily distracted / Mudah tertarik dengan perkara di luar kerja, Less productivity or less achievement / Kurang produktiviti atau kurang pencapaian
Agree / Setuju	Female / Perempuan	33	Diploma	Management & Professional / Pengurusan & Profesional	U29	Permanent / Tetap	5-9 years/ 5-9 tahun	Married / Berkahwin	1-3	Nil	RM4,850 - RM10,959	Penampang	Sabah	Gardening	3	4	3	3	4	3	2	4	5	4	5	3	5	2	3	2	4	3	3	4	3	3	5	5	2	No / Tidak		Yes / Ya	Less time going out with family/friends/colleagues / Kurang masa di luar bersama dengan keluarga, kawan - kawan atau rakan sekerja, Less or no travelling activities / Kurang atau tiada aktiviti perlancongan, Less sports or outdoor activities / Kurang bersukan atau melakukan aktiviti luar, Less time spent on mass religious gathering/activities / Kurang meluangkan masa untuk berkumpul atas tujuan a…	Yes / Ya	Boring / Bosan, Sad / Sedih, Lethargic / Berasa letih	No / Tidak		Disturbed by children or spouse / Kesan gangguan daripada kanak - kanak atau isteri, Unfavourable working environment at home / Persekitaran yang tidak baik untuk bekerja di rumah, Easily distracted / Mudah tertarik dengan perkara di luar kerja, Less productivity or less achievement / Kurang produktiviti atau kurang pencapaian, Less personal time / Kurang masa sendiri
Agree / Setuju	Female / Perempuan	32	Diploma	Supporting Group / Kumpulan Pelaksana	u29	Contract / Kontrak	5-9 years/ 5-9 tahun	Married / Berkahwin	1-3	1-3	RM4,850 - RM10,959	Kota Kinabalu	Sabah	cooking	4	3	3	4	2	1	4	4	4	5	4	4	5	3	2	4	4	4	4	5	5	4	4	5	4	No / Tidak		Yes / Ya	Less time going out with family/friends/colleagues / Kurang masa di luar bersama dengan keluarga, kawan - kawan atau rakan sekerja, Less or no travelling activities / Kurang atau tiada aktiviti perlancongan, Less sports or outdoor activities / Kurang bersukan atau melakukan aktiviti luar, Less time spent on mass religious gathering/activities / Kurang meluangkan masa untuk berkumpul atas tujuan a…	Yes / Ya	Loneliness / Keseorangan, Sad / Sedih, Demotivated / Kurang bermotivasi	No / Tidak		Disturbed by children or spouse / Kesan gangguan daripada kanak - kanak atau isteri, Unfavourable working environment at home / Persekitaran yang tidak baik untuk bekerja di rumah, Easily distracted / Mudah tertarik dengan perkara di luar kerja, Less personal time / Kurang masa sendiri, poor internet connection, cannot discuss with colleagues face to face if anything need to discuss
Agree / Setuju	Female / Perempuan	42	Masters / Ijazah Sarjana	Management & Professional / Pengurusan & Profesional	DS45	Permanent / Tetap	≥ 10 years/ ≥ 10 tahun	Married / Berkahwin	Nil	Nil	≥ RM 10,960	Kota Kinabalu	Sabah	Jogging, reading, cooking, hiking, playing music instruments	4	4	5	5	2	1	4	5	5	5	5	5	5	4	4	4	5	4	4	5	5	5	5	5	4	No / Tidak		Yes / Ya	Less time going out with family/friends/colleagues / Kurang masa di luar bersama dengan keluarga, kawan - kawan atau rakan sekerja, Less or no travelling activities / Kurang atau tiada aktiviti perlancongan, Less sports or outdoor activities / Kurang bersukan atau melakukan aktiviti luar, Less time spent on mass religious gathering/activities / Kurang meluangkan masa untuk berkumpul atas tujuan a…	No / Tidak		Yes / Ya	Convenient / Memudahkan, More family time / Lebih banyak masa dengan keluarga, Flexible working time / Waktu pekerjaan yang tidak tetap, Avoidance of traffic jam / Dapat mengelakkan kesesakan lalu lintas, Less risks of getting infection and transmission from work place / Dapat mengurangkan risiko untuk dijangkiti atau menyebarkan penyakit di tempat kerja
Agree / Setuju	Female / Perempuan	32	Diploma	Supporting Group / Kumpulan Pelaksana	U29	Contract / Kontrak	5-9 years/ 5-9 tahun	Married / Berkahwin	Nil	Nil	RM4,850 - RM10,959	Kota Kinabalu	Sabah	Reading	5	4	4	5	2	2	3	4	4	4	5	5	4	4	5	4	4	4	4	5	4	5	5	5	4	No / Tidak		Yes / Ya	Less sports or outdoor activities / Kurang bersukan atau melakukan aktiviti luar, Less time spent on mass religious gathering/activities / Kurang meluangkan masa untuk berkumpul atas tujuan aktiviti keagamaan	No / Tidak		Yes / Ya	Convenient / Memudahkan, Less risks of getting infection and transmission from work place / Dapat mengurangkan risiko untuk dijangkiti atau menyebarkan penyakit di tempat kerja
Agree / Setuju	Female / Perempuan	34	Diploma	Supporting Group / Kumpulan Pelaksana	U29	Permanent / Tetap	5-9 years/ 5-9 tahun	Married / Berkahwin	1-3	1-3	RM4,850 - RM10,959	Tuaran	Sabah	Too many	4	4	3	4	2	2	3	4	5	2	3	3	4	1	1	3	3	3	3	3	3	3	3	3	3	Yes / Ya	Increased spending on food and beverages / Kenaikan perbelanjaan makanan, Increased spending on utility bills / Kenaikan perbelanjaan dalam bill utiliti seperti air dan elektrik	Yes / Ya	Less time going out with family/friends/colleagues / Kurang masa di luar bersama dengan keluarga, kawan - kawan atau rakan sekerja, Less or no travelling activities / Kurang atau tiada aktiviti perlancongan, Less sports or outdoor activities / Kurang bersukan atau melakukan aktiviti luar, Less time spent on mass religious gathering/activities / Kurang meluangkan masa untuk berkumpul atas tujuan a…	Yes / Ya	Boring / Bosan, Lethargic / Berasa letih, Demotivated / Kurang bermotivasi	Yes / Ya	Convenient / Memudahkan, More family time / Lebih banyak masa dengan keluarga, Flexible working time / Waktu pekerjaan yang tidak tetap, Avoidance of traffic jam / Dapat mengelakkan kesesakan lalu lintas, Less risks of getting infection and transmission from work place / Dapat mengurangkan risiko untuk dijangkiti atau menyebarkan penyakit di tempat kerja
Agree / Setuju	Female / Perempuan	52	PhD / Ijazah Falsafah	Management & Professional / Pengurusan & Profesional	DS45	Permanent / Tetap	5-9 years/ 5-9 tahun	Married / Berkahwin	1-3	1-3	RM4,850 - RM10,959	Kota Kinabalu	Sabah	Membaca	5	5	5	5	2	1	5	4	4	4	4	4	4	4	4	4	4	4	4	4	4	4	4	4	5	No / Tidak		No / Tidak		No / Tidak		Yes / Ya	Avoidance of traffic jam / Dapat mengelakkan kesesakan lalu lintas, Less risks of getting infection and transmission from work place / Dapat mengurangkan risiko untuk dijangkiti atau menyebarkan penyakit di tempat kerja
Agree / Setuju	Female / Perempuan	33	Bachelor degree / Ijazah Sarjana Muda	Supporting Group / Kumpulan Pelaksana	29	Permanent / Tetap	≥ 10 years/ ≥ 10 tahun	Married / Berkahwin	Nil	Nil	RM4,850 - RM10,959	Penampang	Sabah	Social media	2	5	3	5	1	1	2	1	3	5	4	5	5	5	3	5	5	5	5	5	4	3	5	5	5	No / Tidak		No / Tidak		No / Tidak		No / Tidak		Less productivity or less achievement / Kurang produktiviti atau kurang pencapaian
Agree / Setuju	Female / Perempuan	44	Bachelor degree / Ijazah Sarjana Muda	Supporting Group / Kumpulan Pelaksana	U32	Contract / Kontrak	1-5 years/ 1-5 tahun	Married / Berkahwin	1-3	1-3	RM4,850 - RM10,959	Penampang	Sabah	Garden, movie, knitting	3	3	4	5	3	2	2	2	2	4	4	3	4	4	3	3	3	3	3	3	3	3	3	3	3	Yes / Ya	Your spouse’s job loss / Pasangan hilang pekerjaan, Increased spending on food and beverages / Kenaikan perbelanjaan makanan, Increased spending on utility bills / Kenaikan perbelanjaan dalam bill utiliti seperti air dan elektrik	Yes / Ya	Less time going out with family/friends/colleagues / Kurang masa di luar bersama dengan keluarga, kawan - kawan atau rakan sekerja, Less or no travelling activities / Kurang atau tiada aktiviti perlancongan, Less time spent on mass religious gathering/activities / Kurang meluangkan masa untuk berkumpul atas tujuan aktiviti keagamaan, Less time spent on social gathering/activities / Kurang meluang…	No / Tidak		Yes / Ya	Convenient / Memudahkan, More family time / Lebih banyak masa dengan keluarga, Flexible working time / Waktu pekerjaan yang tidak tetap, Avoidance of traffic jam / Dapat mengelakkan kesesakan lalu lintas, Less risks of getting infection and transmission from work place / Dapat mengurangkan risiko untuk dijangkiti atau menyebarkan penyakit di tempat kerja
Agree / Setuju	Female / Perempuan	40	Bachelor degree / Ijazah Sarjana Muda	Supporting Group / Kumpulan Pelaksana	U32	Permanent / Tetap	≥ 10 years/ ≥ 10 tahun	Married / Berkahwin	4-6	4-6	RM4,850 - RM10,959	Kota Kinabalu	Sabah	Gardening	4	4	3	3	3	2	4	3	3	4	5	4	3	2	1	2	2	3	4	4	4	4	3	3	3	No / Tidak		Yes / Ya	Less time going out with family/friends/colleagues / Kurang masa di luar bersama dengan keluarga, kawan - kawan atau rakan sekerja, Less sports or outdoor activities / Kurang bersukan atau melakukan aktiviti luar, Less time spent on mass religious gathering/activities / Kurang meluangkan masa untuk berkumpul atas tujuan aktiviti keagamaan, Less time spent on social gathering/activities / Kurang m…	No / Tidak		Yes / Ya	Convenient / Memudahkan, More family time / Lebih banyak masa dengan keluarga, Flexible working time / Waktu pekerjaan yang tidak tetap, Avoidance of traffic jam / Dapat mengelakkan kesesakan lalu lintas, Less risks of getting infection and transmission from work place / Dapat mengurangkan risiko untuk dijangkiti atau menyebarkan penyakit di tempat kerja
Agree / Setuju	Male / Lelaki	63	Masters / Ijazah Sarjana	Management & Professional / Pengurusan & Profesional	associate professor	Contract / Kontrak	≥ 10 years/ ≥ 10 tahun	Married / Berkahwin	4-6	1-3	≥ RM 10,960	Sandakan	Sabah	Flight Simulator, Radio Control Aeroplanes, Travelling	3	5	5	4	1	2	2	4	4	4	5	4	4	2	3	4	3	3	3	3	3	4	3	4	3	No / Tidak		Yes / Ya	Less time going out with family/friends/colleagues / Kurang masa di luar bersama dengan keluarga, kawan - kawan atau rakan sekerja, Less or no travelling activities / Kurang atau tiada aktiviti perlancongan, Less sports or outdoor activities / Kurang bersukan atau melakukan aktiviti luar	No / Tidak		Yes / Ya	Convenient / Memudahkan, More family time / Lebih banyak masa dengan keluarga, Flexible working time / Waktu pekerjaan yang tidak tetap, Avoidance of traffic jam / Dapat mengelakkan kesesakan lalu lintas, Less risks of getting infection and transmission from work place / Dapat mengurangkan risiko untuk dijangkiti atau menyebarkan penyakit di tempat kerja
Agree / Setuju	Female / Perempuan	50	PhD / Ijazah Falsafah	Management & Professional / Pengurusan & Profesional	DS51	Permanent / Tetap	5-9 years/ 5-9 tahun	Married / Berkahwin	1-3	Nil	≥ RM 10,960	Kota Kinabalu	Sabah	Travelling	4	4	3	2	3	3	3	2	4	3	4	4	4	2	2	2	3	3	3	3	3	4	3	3	4	No / Tidak		Yes / Ya	Less time going out with family/friends/colleagues / Kurang masa di luar bersama dengan keluarga, kawan - kawan atau rakan sekerja, Less or no travelling activities / Kurang atau tiada aktiviti perlancongan, Less sports or outdoor activities / Kurang bersukan atau melakukan aktiviti luar, Less time spent on mass religious gathering/activities / Kurang meluangkan masa untuk berkumpul atas tujuan a…	Yes / Ya	Loneliness / Keseorangan, Boring / Bosan, Sad / Sedih, Lethargic / Berasa letih, Demotivated / Kurang bermotivasi	No / Tidak		Easily distracted / Mudah tertarik dengan perkara di luar kerja, Less personal time / Kurang masa sendiri
Agree / Setuju	Male / Lelaki	38	STPM	Supporting Group / Kumpulan Pelaksana	N19	Permanent / Tetap	≥ 10 years/ ≥ 10 tahun	Married / Berkahwin	1-3	1-3	RM4,850 - RM10,959	Papar	Sabah	Badminton	4	4	2	4	2	1	4	4	4	4	5	3	4	5	5	5	5	4	5	4	4	5	5	5	2	Yes / Ya	Your Salary reduction / Pengurangan pendapatan, Increased spending on food and beverages / Kenaikan perbelanjaan makanan, Increased spending on utility bills / Kenaikan perbelanjaan dalam bill utiliti seperti air dan elektrik	Yes / Ya	Less time going out with family/friends/colleagues / Kurang masa di luar bersama dengan keluarga, kawan - kawan atau rakan sekerja, Less time spent on social gathering/activities / Kurang meluangkan masa dengan aktiviti sosial	No / Tidak		No / Tidak		Disturbed by children or spouse / Kesan gangguan daripada kanak - kanak atau isteri, Easily distracted / Mudah tertarik dengan perkara di luar kerja
Agree / Setuju	Female / Perempuan	35	Diploma	Supporting Group / Kumpulan Pelaksana	N29	Permanent / Tetap	≥ 10 years/ ≥ 10 tahun	Married / Berkahwin	4-6	1-3	RM4,850 - RM10,959	Penampang	Sabah	Memasak	3	3	2	4	3	3	3	3	4	2	3	2	2	2	1	2	2	2	3	1	3	3	3	4	3	No / Tidak		Yes / Ya	Less sports or outdoor activities / Kurang bersukan atau melakukan aktiviti luar, Less time spent on social gathering/activities / Kurang meluangkan masa dengan aktiviti sosial	Yes / Ya	Boring / Bosan, Lethargic / Berasa letih, Pregnant	No / Tidak		Unfavourable working environment at home / Persekitaran yang tidak baik untuk bekerja di rumah, Kelengkapan seperti laptop dn tiada rangkaian internet/ line telefon
Agree / Setuju	Female / Perempuan	36	Bachelor degree / Ijazah Sarjana Muda	Management & Professional / Pengurusan & Profesional	C44	Permanent / Tetap	≥ 10 years/ ≥ 10 tahun	Married / Berkahwin	1-3	1-3	< RM 4,849	Kota Kinabalu	Sabah		3	4	2	4	3	5	3	3	3	4	4	4	4	3	4	4	4	3	4	3	4	4	4	4	4	No / Tidak		Yes / Ya	Less time going out with family/friends/colleagues / Kurang masa di luar bersama dengan keluarga, kawan - kawan atau rakan sekerja, Less or no travelling activities / Kurang atau tiada aktiviti perlancongan, Less sports or outdoor activities / Kurang bersukan atau melakukan aktiviti luar, Less time spent on mass religious gathering/activities / Kurang meluangkan masa untuk berkumpul atas tujuan a…	Yes / Ya	Boring / Bosan, Lethargic / Berasa letih, Demotivated / Kurang bermotivasi	No / Tidak		Unfavourable working environment at home / Persekitaran yang tidak baik untuk bekerja di rumah, Easily distracted / Mudah tertarik dengan perkara di luar kerja, Less productivity or less achievement / Kurang produktiviti atau kurang pencapaian
Agree / Setuju	Male / Lelaki	57	PhD / Ijazah Falsafah	Management & Professional / Pengurusan & Profesional	52	Permanent / Tetap	≥ 10 years/ ≥ 10 tahun	Married / Berkahwin	4-6	4-6	RM4,850 - RM10,959	Tuaran	Sabah	Melukis	4	4	2	3	3	3	3	3	3	3	4	3	3	2	2	3	4	3	4	5	3	5	4	5	3	Yes / Ya	Your Loss of side income / Kehilangan sumber pendapatan tambahan, Increased spending on food and beverages / Kenaikan perbelanjaan makanan, Increased spending on utility bills / Kenaikan perbelanjaan dalam bill utiliti seperti air dan elektrik	Yes / Ya	Less time going out with family/friends/colleagues / Kurang masa di luar bersama dengan keluarga, kawan - kawan atau rakan sekerja, Less time spent on mass religious gathering/activities / Kurang meluangkan masa untuk berkumpul atas tujuan aktiviti keagamaan, Less time spent on social gathering/activities / Kurang meluangkan masa dengan aktiviti sosial	No / Tidak		Yes / Ya	Convenient / Memudahkan
Agree / Setuju	Male / Lelaki	41	PhD / Ijazah Falsafah	Management & Professional / Pengurusan & Profesional	51	Contract / Kontrak	≥ 10 years/ ≥ 10 tahun	Married / Berkahwin	4-6	4-6	RM4,850 - RM10,959	Tuaran	Sabah	Tonton Filem	5	5	4	5	3	2	5	4	4	5	5	4	4	1	1	5	4	5	5	5	4	4	5	5	5	No / Tidak		Yes / Ya	Less time spent on social gathering/activities / Kurang meluangkan masa dengan aktiviti sosial	No / Tidak		Yes / Ya	More family time / Lebih banyak masa dengan keluarga, Avoidance of traffic jam / Dapat mengelakkan kesesakan lalu lintas, Less risks of getting infection and transmission from work place / Dapat mengurangkan risiko untuk dijangkiti atau menyebarkan penyakit di tempat kerja, Tapi lebih baik kerja di pejabat
Agree / Setuju	Male / Lelaki	39	PhD / Ijazah Falsafah	Management & Professional / Pengurusan & Profesional	Pensyarah kanan	Permanent / Tetap	≥ 10 years/ ≥ 10 tahun	Married / Berkahwin	Nil	Nil	≥ RM 10,960	Kota Kinabalu	Sabah		3	4	3	4	2	3	3	3	3	4	4	3	1	3	2	2	2	3	3	4	3	4	3	4	1	No / Tidak		Yes / Ya	Less time going out with family/friends/colleagues / Kurang masa di luar bersama dengan keluarga, kawan - kawan atau rakan sekerja, Less or no travelling activities / Kurang atau tiada aktiviti perlancongan, Less sports or outdoor activities / Kurang bersukan atau melakukan aktiviti luar, Less time spent on mass religious gathering/activities / Kurang meluangkan masa untuk berkumpul atas tujuan a…	Yes / Ya	Sad / Sedih, Lethargic / Berasa letih, Demotivated / Kurang bermotivasi	Yes / Ya	Convenient / Memudahkan, More family time / Lebih banyak masa dengan keluarga, Flexible working time / Waktu pekerjaan yang tidak tetap, Avoidance of traffic jam / Dapat mengelakkan kesesakan lalu lintas, Less risks of getting infection and transmission from work place / Dapat mengurangkan risiko untuk dijangkiti atau menyebarkan penyakit di tempat kerja
Agree / Setuju	Female / Perempuan	37	Masters / Ijazah Sarjana	Management & Professional / Pengurusan & Profesional	DS45	Contract / Kontrak	1-5 years/ 1-5 tahun	Married / Berkahwin	Nil	Nil	RM4,850 - RM10,959	Kota Kinabalu	Sabah		3	4	4	5	3	4	2	3	4	4	4	3	3	2	5	3	3	3	3	4	3	4	3	4	3	No / Tidak		Yes / Ya	Less time going out with family/friends/colleagues / Kurang masa di luar bersama dengan keluarga, kawan - kawan atau rakan sekerja, Less or no travelling activities / Kurang atau tiada aktiviti perlancongan, Less sports or outdoor activities / Kurang bersukan atau melakukan aktiviti luar	Yes / Ya	Loneliness / Keseorangan, Lethargic / Berasa letih, Demotivated / Kurang bermotivasi	Yes / Ya	Convenient / Memudahkan, Flexible working time / Waktu pekerjaan yang tidak tetap, Avoidance of traffic jam / Dapat mengelakkan kesesakan lalu lintas, Less risks of getting infection and transmission from work place / Dapat mengurangkan risiko untuk dijangkiti atau menyebarkan penyakit di tempat kerja
Agree / Setuju	Female / Perempuan	47 years	PhD / Ijazah Falsafah	Management & Professional / Pengurusan & Profesional	DS52	Permanent / Tetap	≥ 10 years/ ≥ 10 tahun	Married / Berkahwin	1-3	1-3	≥ RM 10,960	Kota Kinabalu	Sabah	Cooking	4	4	4	4	4	4	4	4	5	5	4	4	5	4	4	4	4	4	4	4	4	4	4	5	2	No / Tidak		No / Tidak		No / Tidak		Yes / Ya	Convenient / Memudahkan, More family time / Lebih banyak masa dengan keluarga, Flexible working time / Waktu pekerjaan yang tidak tetap, Avoidance of traffic jam / Dapat mengelakkan kesesakan lalu lintas, Less risks of getting infection and transmission from work place / Dapat mengurangkan risiko untuk dijangkiti atau menyebarkan penyakit di tempat kerja
Agree / Setuju	Female / Perempuan	59	PhD / Ijazah Falsafah	Management & Professional / Pengurusan & Profesional	Felo	Contract / Kontrak	≥ 10 years/ ≥ 10 tahun	Married / Berkahwin	1-3	Nil	≥ RM 10,960	Kota Kinabalu	Sabah	Travelling	5	5	5	5	1	1	5	2	2	5	5	5	5	4	5	5	4	5	5	5	5	5	5	5	5	No / Tidak		Yes / Ya	Less time going out with family/friends/colleagues / Kurang masa di luar bersama dengan keluarga, kawan - kawan atau rakan sekerja, Less or no travelling activities / Kurang atau tiada aktiviti perlancongan, Less time spent on mass religious gathering/activities / Kurang meluangkan masa untuk berkumpul atas tujuan aktiviti keagamaan, Less time spent on social gathering/activities / Kurang meluang…	No / Tidak		Yes / Ya	Convenient / Memudahkan, More family time / Lebih banyak masa dengan keluarga, Flexible working time / Waktu pekerjaan yang tidak tetap, Avoidance of traffic jam / Dapat mengelakkan kesesakan lalu lintas, Less risks of getting infection and transmission from work place / Dapat mengurangkan risiko untuk dijangkiti atau menyebarkan penyakit di tempat kerja
Agree / Setuju	Male / Lelaki	49	PhD / Ijazah Falsafah	Management & Professional / Pengurusan & Profesional	DS45	Permanent / Tetap	5-9 years/ 5-9 tahun	Married / Berkahwin	1-3	1-3	RM4,850 - RM10,959	Kota Kinabalu	Sabah	Dancing, Singing, Acting And Performing Arts	3	4	1	1	3	5	3	3	3	3	3	2	3	2	2	3	3	2	3	3	4	4	4	4	2	Yes / Ya	Your Loss of side income / Kehilangan sumber pendapatan tambahan, Your spouse’s salary reduction / Pengurangan pendapatan pasangan, Your spouse’s loss of side income / Pasangan hilang sumber pendapatan tambahan, Increased spending on food and beverages / Kenaikan perbelanjaan makanan, Increased spending on utility bills / Kenaikan perbelanjaan dalam bill utiliti seperti air dan elektrik	Yes / Ya	Less time going out with family/friends/colleagues / Kurang masa di luar bersama dengan keluarga, kawan - kawan atau rakan sekerja, Less or no travelling activities / Kurang atau tiada aktiviti perlancongan, Less sports or outdoor activities / Kurang bersukan atau melakukan aktiviti luar, Less time spent on mass religious gathering/activities / Kurang meluangkan masa untuk berkumpul atas tujuan a…	Yes / Ya	Boring / Bosan, Sad / Sedih, Demotivated / Kurang bermotivasi	No / Tidak		Unfavourable working environment at home / Persekitaran yang tidak baik untuk bekerja di rumah
Agree / Setuju	Female / Perempuan	38	Masters / Ijazah Sarjana	Management & Professional / Pengurusan & Profesional	DS45	Permanent / Tetap	≥ 10 years/ ≥ 10 tahun	Married / Berkahwin	1-3	1-3	RM4,850 - RM10,959	Kota Kinabalu	Sabah		3	2	2	1	3	3	2	2	3	3	2	4	4	2	2	2	2	1	3	4	4	4	4	4	3	No / Tidak		Yes / Ya	Less time going out with family/friends/colleagues / Kurang masa di luar bersama dengan keluarga, kawan - kawan atau rakan sekerja, Less or no travelling activities / Kurang atau tiada aktiviti perlancongan, Less sports or outdoor activities / Kurang bersukan atau melakukan aktiviti luar, Less time spent on mass religious gathering/activities / Kurang meluangkan masa untuk berkumpul atas tujuan a…	Yes / Ya	Sad / Sedih, Lethargic / Berasa letih, Demotivated / Kurang bermotivasi	No / Tidak		Disturbed by children or spouse / Kesan gangguan daripada kanak - kanak atau isteri, Easily distracted / Mudah tertarik dengan perkara di luar kerja, Less productivity or less achievement / Kurang produktiviti atau kurang pencapaian, Less personal time / Kurang masa sendiri
Agree / Setuju	Female / Perempuan	42	Masters / Ijazah Sarjana	Management & Professional / Pengurusan & Profesional	Pensyarah Kanan	Permanent / Tetap	≥ 10 years/ ≥ 10 tahun	Divorced / Bercerai	1-3	1-3	< RM 4,849	Kota Kinabalu	Sabah	Tiada	4	4	4	5	3	1	3	4	4	4	4	3	5	4	5	4	3	3	4	3	3	4	4	5	4	Yes / Ya	Terlalu banyak hutang	Yes / Ya	Less time going out with family/friends/colleagues / Kurang masa di luar bersama dengan keluarga, kawan - kawan atau rakan sekerja, Less or no travelling activities / Kurang atau tiada aktiviti perlancongan, Less time spent on social gathering/activities / Kurang meluangkan masa dengan aktiviti sosial	Yes / Ya	Loneliness / Keseorangan, Boring / Bosan, Lethargic / Berasa letih, Demotivated / Kurang bermotivasi	No / Tidak		Disturbed by children or spouse / Kesan gangguan daripada kanak - kanak atau isteri, Easily distracted / Mudah tertarik dengan perkara di luar kerja, Less productivity or less achievement / Kurang produktiviti atau kurang pencapaian, Less personal time / Kurang masa sendiri
Agree / Setuju	Female / Perempuan	35	PhD / Ijazah Falsafah	Management & Professional / Pengurusan & Profesional	DS51	Permanent / Tetap	< 1 year/ < 1 tahun	Married / Berkahwin	1-3	1-3	≥ RM 10,960	Kota Kinabalu	Sabah	Gardening	3	4	5	5	2	2	4	4	2	3	4	5	5	2	4	4	4	3	4	4	4	5	5	5	2	No / Tidak		Yes / Ya	Less time going out with family/friends/colleagues / Kurang masa di luar bersama dengan keluarga, kawan - kawan atau rakan sekerja, Less time spent on social gathering/activities / Kurang meluangkan masa dengan aktiviti sosial	Yes / Ya	Boring / Bosan, Lethargic / Berasa letih, Demotivated / Kurang bermotivasi	No / Tidak		Disturbed by children or spouse / Kesan gangguan daripada kanak - kanak atau isteri, Easily distracted / Mudah tertarik dengan perkara di luar kerja, Less productivity or less achievement / Kurang produktiviti atau kurang pencapaian, Less personal time / Kurang masa sendiri
Agree / Setuju	Female / Perempuan	40	Masters / Ijazah Sarjana	Management & Professional / Pengurusan & Profesional	DS45	Permanent / Tetap	≥ 10 years/ ≥ 10 tahun	Single / Bujang	Nil	Nil	< RM 4,849	Kota Kinabalu	Sabah	Bercucuk tanam	4	5	3	5	1	1	5	5	5	5	5	5	5	5	5	5	5	5	5	5	4	5	5	5	4	No / Tidak		No / Tidak		No / Tidak		Yes / Ya	Convenient / Memudahkan, More family time / Lebih banyak masa dengan keluarga, Flexible working time / Waktu pekerjaan yang tidak tetap, Avoidance of traffic jam / Dapat mengelakkan kesesakan lalu lintas, Less risks of getting infection and transmission from work place / Dapat mengurangkan risiko untuk dijangkiti atau menyebarkan penyakit di tempat kerja, kurang gangguan
Agree / Setuju	Male / Lelaki	46	Masters / Ijazah Sarjana	Management & Professional / Pengurusan & Profesional	Ds45	Permanent / Tetap	≥ 10 years/ ≥ 10 tahun	Married / Berkahwin	4-6	1-3	RM4,850 - RM10,959	Kota Kinabalu	Sabah	Jogging	1	2	1	2	4	2	2	1	2	3	2	4	4	3	1	2	2	1	2	4	2	4	4	4	2	No / Tidak		Yes / Ya	Less time going out with family/friends/colleagues / Kurang masa di luar bersama dengan keluarga, kawan - kawan atau rakan sekerja, Less or no travelling activities / Kurang atau tiada aktiviti perlancongan, Less sports or outdoor activities / Kurang bersukan atau melakukan aktiviti luar, Less time spent on mass religious gathering/activities / Kurang meluangkan masa untuk berkumpul atas tujuan a…	Yes / Ya	Boring / Bosan, Demotivated / Kurang bermotivasi	Yes / Ya	More family time / Lebih banyak masa dengan keluarga, Less risks of getting infection and transmission from work place / Dapat mengurangkan risiko untuk dijangkiti atau menyebarkan penyakit di tempat kerja
Agree / Setuju	Female / Perempuan	43	PhD / Ijazah Falsafah	Management & Professional / Pengurusan & Profesional	DS45	Contract / Kontrak	≥ 10 years/ ≥ 10 tahun	Married / Berkahwin	1-3	1-3	RM4,850 - RM10,959	Kota Kinabalu	Sabah	Menarj	4	4	5	5	2	2	5	4	4	5	5	5	4	5	4	4	4	4	4	4	4	4	4	4	5	No / Tidak		No / Tidak		No / Tidak		Yes / Ya	Convenient / Memudahkan, More family time / Lebih banyak masa dengan keluarga, Avoidance of traffic jam / Dapat mengelakkan kesesakan lalu lintas, Less risks of getting infection and transmission from work place / Dapat mengurangkan risiko untuk dijangkiti atau menyebarkan penyakit di tempat kerja
Agree / Setuju	Male / Lelaki	40	Diploma	Supporting Group / Kumpulan Pelaksana	N11	Permanent / Tetap	≥ 10 years/ ≥ 10 tahun	Married / Berkahwin	4-6	1-3	< RM 4,849	Kota Kinabalu	Sabah	Bola sepak	3	3	3	4	3	3	3	3	3	3	2	3	4	3	2	2	3	4	3	3	5	3	4	2	2	Yes / Ya	Your Loss of side income / Kehilangan sumber pendapatan tambahan, Increased spending on food and beverages / Kenaikan perbelanjaan makanan, Increased spending on utility bills / Kenaikan perbelanjaan dalam bill utiliti seperti air dan elektrik	Yes / Ya	Less time going out with family/friends/colleagues / Kurang masa di luar bersama dengan keluarga, kawan - kawan atau rakan sekerja, Less time spent on mass religious gathering/activities / Kurang meluangkan masa untuk berkumpul atas tujuan aktiviti keagamaan, Less time spent on social gathering/activities / Kurang meluangkan masa dengan aktiviti sosial	Yes / Ya	Lethargic / Berasa letih, Demotivated / Kurang bermotivasi	No / Tidak		Easily distracted / Mudah tertarik dengan perkara di luar kerja, Less productivity or less achievement / Kurang produktiviti atau kurang pencapaian
Agree / Setuju	Female / Perempuan	33	Masters / Ijazah Sarjana	Management & Professional / Pengurusan & Profesional	Lecturer ds45	Permanent / Tetap	1-5 years/ 1-5 tahun	Married / Berkahwin	1-3	1-3	RM4,850 - RM10,959	Tuaran	Sabah	Mengemas	5	5	5	5	2	2	3	5	5	4	3	5	5	4	4	3	3	2	3	5	4	5	5	5	4	No / Tidak		Yes / Ya	Less time going out with family/friends/colleagues / Kurang masa di luar bersama dengan keluarga, kawan - kawan atau rakan sekerja, Less or no travelling activities / Kurang atau tiada aktiviti perlancongan, Less sports or outdoor activities / Kurang bersukan atau melakukan aktiviti luar, Less time spent on social gathering/activities / Kurang meluangkan masa dengan aktiviti sosial	No / Tidak		Yes / Ya	More family time / Lebih banyak masa dengan keluarga, Flexible working time / Waktu pekerjaan yang tidak tetap, Avoidance of traffic jam / Dapat mengelakkan kesesakan lalu lintas, Less risks of getting infection and transmission from work place / Dapat mengurangkan risiko untuk dijangkiti atau menyebarkan penyakit di tempat kerja
Agree / Setuju	Female / Perempuan	34	PhD / Ijazah Falsafah	Management & Professional / Pengurusan & Profesional	S51	Contract / Kontrak	< 1 year/ < 1 tahun	Single / Bujang	Nil	Nil	RM4,850 - RM10,959	Kota Kinabalu	Not in Malaysia/ Tiada di Malaysia	Cinema	3	2	3	5	3	3	2	2	3	2	2	2	2	2	1	2	1	1	1	2	4	2	2	2	1	Yes / Ya	Increased spending on food and beverages / Kenaikan perbelanjaan makanan, Increased spending on utility bills / Kenaikan perbelanjaan dalam bill utiliti seperti air dan elektrik	Yes / Ya	Less time going out with family/friends/colleagues / Kurang masa di luar bersama dengan keluarga, kawan - kawan atau rakan sekerja, Less or no travelling activities / Kurang atau tiada aktiviti perlancongan, Less sports or outdoor activities / Kurang bersukan atau melakukan aktiviti luar	Yes / Ya	Loneliness / Keseorangan, Sad / Sedih, Lethargic / Berasa letih, Demotivated / Kurang bermotivasi	Yes / Ya	Convenient / Memudahkan, Avoidance of traffic jam / Dapat mengelakkan kesesakan lalu lintas, Less risks of getting infection and transmission from work place / Dapat mengurangkan risiko untuk dijangkiti atau menyebarkan penyakit di tempat kerja
Agree / Setuju	Female / Perempuan	26	Masters / Ijazah Sarjana	Management & Professional / Pengurusan & Profesional		Permanent / Tetap	1-5 years/ 1-5 tahun	Married / Berkahwin	1-3	1-3	< RM 4,849	Kota Kinabalu	Sabah		3	2	3	5	3	1	2	4	3	2	1	1	2	3	3	2	2	3	3	5	4	3	4	4	3	Yes / Ya	Increased spending on food and beverages / Kenaikan perbelanjaan makanan, Increased spending on utility bills / Kenaikan perbelanjaan dalam bill utiliti seperti air dan elektrik	Yes / Ya	Less time going out with family/friends/colleagues / Kurang masa di luar bersama dengan keluarga, kawan - kawan atau rakan sekerja, Less or no travelling activities / Kurang atau tiada aktiviti perlancongan, Less sports or outdoor activities / Kurang bersukan atau melakukan aktiviti luar, Less time spent on mass religious gathering/activities / Kurang meluangkan masa untuk berkumpul atas tujuan a…	Yes / Ya	Loneliness / Keseorangan, Boring / Bosan, Sad / Sedih, Lethargic / Berasa letih, Demotivated / Kurang bermotivasi	No / Tidak		Disturbed by children or spouse / Kesan gangguan daripada kanak - kanak atau isteri, Unfavourable working environment at home / Persekitaran yang tidak baik untuk bekerja di rumah, Less productivity or less achievement / Kurang produktiviti atau kurang pencapaian
Agree / Setuju	Female / Perempuan	22	Matriculation / Matrikulasi	Management & Professional / Pengurusan & Profesional		Permanent / Tetap	< 1 year/ < 1 tahun	Single / Bujang	Nil	Nil	< RM 4,849	Kota Kinabalu	Sabah	Belajar	3	2	2	5	4	4	2	3	2	2	4	4	3	1	4	3	2	2	3	3	3	1	3	1	2	No / Tidak		Yes / Ya	Less time going out with family/friends/colleagues / Kurang masa di luar bersama dengan keluarga, kawan - kawan atau rakan sekerja, Less or no travelling activities / Kurang atau tiada aktiviti perlancongan, Less sports or outdoor activities / Kurang bersukan atau melakukan aktiviti luar, Less time spent on mass religious gathering/activities / Kurang meluangkan masa untuk berkumpul atas tujuan a…	Yes / Ya	Loneliness / Keseorangan, Boring / Bosan, Sad / Sedih, Demotivated / Kurang bermotivasi	No / Tidak		Unfavourable working environment at home / Persekitaran yang tidak baik untuk bekerja di rumah, Easily distracted / Mudah tertarik dengan perkara di luar kerja, Less productivity or less achievement / Kurang produktiviti atau kurang pencapaian, Less personal time / Kurang masa sendiri
Agree / Setuju	Female / Perempuan	22	Bachelor degree / Ijazah Sarjana Muda	Supporting Group / Kumpulan Pelaksana		Contract / Kontrak	1-5 years/ 1-5 tahun	Single / Bujang	Nil	Nil	RM4,850 - RM10,959	Tenom	Sabah	DRIVING WITH MUSIC , WATCHING MOVIES AND DRAWING	3	3	3	5	3	3	3	3	3	3	4	4	4	1	4	4	3	3	3	3	3	3	4	2	3	No / Tidak		Yes / Ya	Less time going out with family/friends/colleagues / Kurang masa di luar bersama dengan keluarga, kawan - kawan atau rakan sekerja, Less or no travelling activities / Kurang atau tiada aktiviti perlancongan, Less sports or outdoor activities / Kurang bersukan atau melakukan aktiviti luar, Less time spent on social gathering/activities / Kurang meluangkan masa dengan aktiviti sosial	Yes / Ya	Boring / Bosan, Sad / Sedih, Demotivated / Kurang bermotivasi, Anxiety cause cannot go outdoor which is actually my therapy to release negative feelings	No / Tidak		Unfavourable working environment at home / Persekitaran yang tidak baik untuk bekerja di rumah, Easily distracted / Mudah tertarik dengan perkara di luar kerja
Agree / Setuju	Female / Perempuan	22	Bachelor degree / Ijazah Sarjana Muda	Supporting Group / Kumpulan Pelaksana		Permanent / Tetap	1-5 years/ 1-5 tahun	Single / Bujang	Nil	Nil	RM4,850 - RM10,959	Kota Kinabalu	Perak	Play mobile games	4	5	4	5	4	4	3	4	3	5	3	4	4	2	2	5	3	4	2	2	4	2	4	4	3	No / Tidak		No / Tidak		No / Tidak		No / Tidak		Disturbed by children or spouse / Kesan gangguan daripada kanak - kanak atau isteri, Unfavourable working environment at home / Persekitaran yang tidak baik untuk bekerja di rumah, Easily distracted / Mudah tertarik dengan perkara di luar kerja
Agree / Setuju	Female / Perempuan	30	Bachelor degree / Ijazah Sarjana Muda	Supporting Group / Kumpulan Pelaksana		Contract / Kontrak	1-5 years/ 1-5 tahun	Single / Bujang	Nil	Nil	< RM 4,849	Kota Kinabalu	Sabah	Watching movie	1	2	3	5	5	4	2	2	1	3	3	1	5	1	1	1	2	2	2	2	2	1	2	2	1	Yes / Ya	Your Salary reduction / Pengurangan pendapatan, Increased spending on food and beverages / Kenaikan perbelanjaan makanan, Increased spending on utility bills / Kenaikan perbelanjaan dalam bill utiliti seperti air dan elektrik	Yes / Ya	Less time going out with family/friends/colleagues / Kurang masa di luar bersama dengan keluarga, kawan - kawan atau rakan sekerja, Less or no travelling activities / Kurang atau tiada aktiviti perlancongan, Less sports or outdoor activities / Kurang bersukan atau melakukan aktiviti luar, Less time spent on mass religious gathering/activities / Kurang meluangkan masa untuk berkumpul atas tujuan a…	Yes / Ya	Loneliness / Keseorangan, Boring / Bosan, Sad / Sedih, Demotivated / Kurang bermotivasi	No / Tidak		Disturbed by children or spouse / Kesan gangguan daripada kanak - kanak atau isteri, Unfavourable working environment at home / Persekitaran yang tidak baik untuk bekerja di rumah, Easily distracted / Mudah tertarik dengan perkara di luar kerja, Less productivity or less achievement / Kurang produktiviti atau kurang pencapaian, Less personal time / Kurang masa sendiri
Agree / Setuju	Female / Perempuan	35	Bachelor degree / Ijazah Sarjana Muda	Management & Professional / Pengurusan & Profesional		Permanent / Tetap	5-9 years/ 5-9 tahun	Married / Berkahwin	1-3	1-3	RM4,850 - RM10,959	Tambunan	Sabah	Reading, cycling and hiking	3	4	2	5	3	3	1	2	2	2	1	2	4	2	3	4	4	3	2	2	3	4	3	4	2	Yes / Ya	Your spouse’s salary reduction / Pengurangan pendapatan pasangan, Your spouse’s loss of side income / Pasangan hilang sumber pendapatan tambahan, Increased spending on food and beverages / Kenaikan perbelanjaan makanan, Increased spending on utility bills / Kenaikan perbelanjaan dalam bill utiliti seperti air dan elektrik	Yes / Ya	Less time going out with family/friends/colleagues / Kurang masa di luar bersama dengan keluarga, kawan - kawan atau rakan sekerja, Less or no travelling activities / Kurang atau tiada aktiviti perlancongan, Less sports or outdoor activities / Kurang bersukan atau melakukan aktiviti luar, Less time spent on mass religious gathering/activities / Kurang meluangkan masa untuk berkumpul atas tujuan a…	Yes / Ya	Sad / Sedih, Lethargic / Berasa letih, Demotivated / Kurang bermotivasi	No / Tidak		Disturbed by children or spouse / Kesan gangguan daripada kanak - kanak atau isteri, Unfavourable working environment at home / Persekitaran yang tidak baik untuk bekerja di rumah, Easily distracted / Mudah tertarik dengan perkara di luar kerja, Less personal time / Kurang masa sendiri
Agree / Setuju	Female / Perempuan	30	PhD / Ijazah Falsafah	Management & Professional / Pengurusan & Profesional		Permanent / Tetap	1-5 years/ 1-5 tahun	Married / Berkahwin	1-3	1-3	≥ RM 10,960	Tuaran	Sabah	Watch movie n reading book	5	4	3	3	5	5	4	4	4	4	1	4	2	4	4	3	4	4	1	5	5	5	5	5	3	No / Tidak		Yes / Ya	Less or no travelling activities / Kurang atau tiada aktiviti perlancongan	Yes / Ya	Demotivated / Kurang bermotivasi	Yes / Ya	More family time / Lebih banyak masa dengan keluarga, Flexible working time / Waktu pekerjaan yang tidak tetap, Less risks of getting infection and transmission from work place / Dapat mengurangkan risiko untuk dijangkiti atau menyebarkan penyakit di tempat kerja
Agree / Setuju	Female / Perempuan	27	Bachelor degree / Ijazah Sarjana Muda	Management & Professional / Pengurusan & Profesional		Permanent / Tetap	1-5 years/ 1-5 tahun	Single / Bujang	Nil	Nil	< RM 4,849	Kota Kinabalu	Sabah	Playing badminton	3	4	4	4	2	2	3	3	2	4	3	4	4	4	5	5	5	4	4	4	5	5	4	4	1	No / Tidak		Yes / Ya	Less time spent on mass religious gathering/activities / Kurang meluangkan masa untuk berkumpul atas tujuan aktiviti keagamaan	No / Tidak		Yes / Ya	Avoidance of traffic jam / Dapat mengelakkan kesesakan lalu lintas, Less risks of getting infection and transmission from work place / Dapat mengurangkan risiko untuk dijangkiti atau menyebarkan penyakit di tempat kerja
Agree / Setuju	Female / Perempuan	20	SPM	Management & Professional / Pengurusan & Profesional		Permanent / Tetap	1-5 years/ 1-5 tahun	Single / Bujang	Nil	Nil	< RM 4,849	Kota Kinabalu	Sabah	belajar	4	5	5	5	2	1	3	3	3	4	3	2	3	3	2	2	2	2	3	3	4	1	2	2	1	Yes / Ya	Your Loss of side income / Kehilangan sumber pendapatan tambahan, Increased spending on food and beverages / Kenaikan perbelanjaan makanan, Increased spending on utility bills / Kenaikan perbelanjaan dalam bill utiliti seperti air dan elektrik	Yes / Ya	Less time going out with family/friends/colleagues / Kurang masa di luar bersama dengan keluarga, kawan - kawan atau rakan sekerja, Less or no travelling activities / Kurang atau tiada aktiviti perlancongan, Less sports or outdoor activities / Kurang bersukan atau melakukan aktiviti luar, Less time spent on social gathering/activities / Kurang meluangkan masa dengan aktiviti sosial	Yes / Ya	Loneliness / Keseorangan, Boring / Bosan, Sad / Sedih, Lethargic / Berasa letih, Demotivated / Kurang bermotivasi	No / Tidak		Disturbed by children or spouse / Kesan gangguan daripada kanak - kanak atau isteri, Unfavourable working environment at home / Persekitaran yang tidak baik untuk bekerja di rumah, Easily distracted / Mudah tertarik dengan perkara di luar kerja, Less productivity or less achievement / Kurang produktiviti atau kurang pencapaian, Less personal time / Kurang masa sendiri
Agree / Setuju	Female / Perempuan	23	Diploma	Management & Professional / Pengurusan & Profesional		Permanent / Tetap	1-5 years/ 1-5 tahun	Single / Bujang	Nil	Nil	< RM 4,849	Pitas	Sabah	Menyanyi	3	4	3	2	4	4	3	4	4	4	4	2	3	3	4	4	4	4	4	3	4	4	4	3	3	Yes / Ya	Your Salary reduction / Pengurangan pendapatan	Yes / Ya	Less time going out with family/friends/colleagues / Kurang masa di luar bersama dengan keluarga, kawan - kawan atau rakan sekerja	Yes / Ya	Loneliness / Keseorangan, Boring / Bosan, Sad / Sedih, Demotivated / Kurang bermotivasi	No / Tidak		Unfavourable working environment at home / Persekitaran yang tidak baik untuk bekerja di rumah, Less productivity or less achievement / Kurang produktiviti atau kurang pencapaian
Agree / Setuju	Female / Perempuan	20	Diploma	Management & Professional / Pengurusan & Profesional		Permanent / Tetap	1-5 years/ 1-5 tahun	Single / Bujang	Nil	Nil	< RM 4,849	Kota Kinabalu	Sabah	Playing games	3	4	3	2	4	3	3	3	3	4	3	3	3	3	3	3	3	3	3	3	3	3	3	3	4	No / Tidak		Yes / Ya	Less or no travelling activities / Kurang atau tiada aktiviti perlancongan, Less sports or outdoor activities / Kurang bersukan atau melakukan aktiviti luar, Less time spent on social gathering/activities / Kurang meluangkan masa dengan aktiviti sosial	No / Tidak		No / Tidak		Unfavourable working environment at home / Persekitaran yang tidak baik untuk bekerja di rumah, Easily distracted / Mudah tertarik dengan perkara di luar kerja, Less productivity or less achievement / Kurang produktiviti atau kurang pencapaian, Less personal time / Kurang masa sendiri
Agree / Setuju	Male / Lelaki	20 TAHUN	Diploma	Management & Professional / Pengurusan & Profesional		Permanent / Tetap	< 1 year/ < 1 tahun	Single / Bujang	Nil	Nil	< RM 4,849	Tuaran	Sabah	Menari dan mendaki bukit	3	4	4	4	3	2	4	4	4	4	4	3	4	3	3	2	4	4	3	4	4	4	4	2	1	No / Tidak		Yes / Ya	Less time going out with family/friends/colleagues / Kurang masa di luar bersama dengan keluarga, kawan - kawan atau rakan sekerja, Less or no travelling activities / Kurang atau tiada aktiviti perlancongan, Less sports or outdoor activities / Kurang bersukan atau melakukan aktiviti luar, Less time spent on mass religious gathering/activities / Kurang meluangkan masa untuk berkumpul atas tujuan a…	Yes / Ya	Loneliness / Keseorangan, Sad / Sedih, Lethargic / Berasa letih, Demotivated / Kurang bermotivasi	No / Tidak		Unfavourable working environment at home / Persekitaran yang tidak baik untuk bekerja di rumah, Easily distracted / Mudah tertarik dengan perkara di luar kerja, Less productivity or less achievement / Kurang produktiviti atau kurang pencapaian
Agree / Setuju	Male / Lelaki	20	SPM	Management & Professional / Pengurusan & Profesional		Permanent / Tetap	1-5 years/ 1-5 tahun	Single / Bujang	Nil	Nil	≥ RM 10,960	Papar	Sabah	Gaming	3	2	3	5	3	3	2	3	4	2	2	2	4	3	5	1	2	3	2	3	3	3	4	2	2	No / Tidak		Yes / Ya	Less or no travelling activities / Kurang atau tiada aktiviti perlancongan	Yes / Ya	Sad / Sedih, Lethargic / Berasa letih, Demotivated / Kurang bermotivasi	No / Tidak		Disturbed by children or spouse / Kesan gangguan daripada kanak - kanak atau isteri, Easily distracted / Mudah tertarik dengan perkara di luar kerja, Less productivity or less achievement / Kurang produktiviti atau kurang pencapaian
Agree / Setuju	Female / Perempuan	21	Diploma	Management & Professional / Pengurusan & Profesional		Permanent / Tetap	1-5 years/ 1-5 tahun	Single / Bujang	Nil	Nil	< RM 4,849	Kota Kinabalu	Sabah		4	5	4	3	1	2	2	3	3	4	4	1	3	3	2	5	4	4	4	5	5	5	5	3	2	Yes / Ya	Increased spending on food and beverages / Kenaikan perbelanjaan makanan, Increased spending on utility bills / Kenaikan perbelanjaan dalam bill utiliti seperti air dan elektrik	No / Tidak		Yes / Ya	Loneliness / Keseorangan, Sad / Sedih, Lethargic / Berasa letih, Demotivated / Kurang bermotivasi	No / Tidak		Less productivity or less achievement / Kurang produktiviti atau kurang pencapaian
Agree / Setuju	Female / Perempuan	24	Diploma	Management & Professional / Pengurusan & Profesional		Permanent / Tetap	1-5 years/ 1-5 tahun	Single / Bujang	Nil	Nil	< RM 4,849	Kota Kinabalu	Sabah	Membaca	3	4	5	5	3	1	3	4	3	3	3	3	4	3	3	3	4	3	3	3	3	4	4	3	3	No / Tidak		Yes / Ya	Less time going out with family/friends/colleagues / Kurang masa di luar bersama dengan keluarga, kawan - kawan atau rakan sekerja, Less or no travelling activities / Kurang atau tiada aktiviti perlancongan, Less sports or outdoor activities / Kurang bersukan atau melakukan aktiviti luar, Less time spent on mass religious gathering/activities / Kurang meluangkan masa untuk berkumpul atas tujuan a…	Yes / Ya	Loneliness / Keseorangan, Boring / Bosan, Sad / Sedih, Lethargic / Berasa letih, Demotivated / Kurang bermotivasi	Yes / Ya	Convenient / Memudahkan, More family time / Lebih banyak masa dengan keluarga, Flexible working time / Waktu pekerjaan yang tidak tetap, Avoidance of traffic jam / Dapat mengelakkan kesesakan lalu lintas, Less risks of getting infection and transmission from work place / Dapat mengurangkan risiko untuk dijangkiti atau menyebarkan penyakit di tempat kerja
Agree / Setuju	Female / Perempuan	22TAHUN	Diploma	Management & Professional / Pengurusan & Profesional		Permanent / Tetap	1-5 years/ 1-5 tahun	Single / Bujang	Nil	Nil	< RM 4,849	Kota Kinabalu	Sabah		3	4	2	2	3	1	4	4	4	4	3	3	4	4	4	4	4	4	4	4	3	3	2	4	3	No / Tidak		Yes / Ya	Less sports or outdoor activities / Kurang bersukan atau melakukan aktiviti luar, Less time spent on social gathering/activities / Kurang meluangkan masa dengan aktiviti sosial	Yes / Ya	Demotivated / Kurang bermotivasi	No / Tidak		Less productivity or less achievement / Kurang produktiviti atau kurang pencapaian
Agree / Setuju	Female / Perempuan	20	Diploma	Management & Professional / Pengurusan & Profesional		Permanent / Tetap	1-5 years/ 1-5 tahun	Single / Bujang	Nil	Nil	< RM 4,849	Kota Kinabalu	Sabah	Mengambil gambar	3	2	3	2	3	4	2	2	3	3	2	3	3	3	3	2	2	3	2	3	3	3	3	3	4	No / Tidak		Yes / Ya	Less time going out with family/friends/colleagues / Kurang masa di luar bersama dengan keluarga, kawan - kawan atau rakan sekerja, Less sports or outdoor activities / Kurang bersukan atau melakukan aktiviti luar, Less time spent on social gathering/activities / Kurang meluangkan masa dengan aktiviti sosial	Yes / Ya	Loneliness / Keseorangan, Boring / Bosan, Sad / Sedih, Lethargic / Berasa letih, Demotivated / Kurang bermotivasi	No / Tidak		Unfavourable working environment at home / Persekitaran yang tidak baik untuk bekerja di rumah
Agree / Setuju	Female / Perempuan	20	Diploma	Management & Professional / Pengurusan & Profesional		Permanent / Tetap	1-5 years/ 1-5 tahun	Single / Bujang	Nil	Nil	< RM 4,849	Kota Kinabalu	Sabah	Menyanyi	3	3	3	3	3	3	3	3	3	3	3	2	3	3	3	2	2	2	1	1	1	1	1	1	1	Yes / Ya	Your job loss / Kehilangan pekerjaan, Your Salary reduction / Pengurangan pendapatan, Increased spending on food and beverages / Kenaikan perbelanjaan makanan, Increased spending on sports and leisure activities / Kenaikan perbelanjaan dalam aktiviti sukan, Increased spending on utility bills / Kenaikan perbelanjaan dalam bill utiliti seperti air dan elektrik	Yes / Ya	Less time going out with family/friends/colleagues / Kurang masa di luar bersama dengan keluarga, kawan - kawan atau rakan sekerja, Less sports or outdoor activities / Kurang bersukan atau melakukan aktiviti luar, Less time spent on mass religious gathering/activities / Kurang meluangkan masa untuk berkumpul atas tujuan aktiviti keagamaan	Yes / Ya	Loneliness / Keseorangan, Sad / Sedih, Demotivated / Kurang bermotivasi, kemurungan	Yes / Ya	More family time / Lebih banyak masa dengan keluarga, Flexible working time / Waktu pekerjaan yang tidak tetap, Avoidance of traffic jam / Dapat mengelakkan kesesakan lalu lintas, Less risks of getting infection and transmission from work place / Dapat mengurangkan risiko untuk dijangkiti atau menyebarkan penyakit di tempat kerja
Agree / Setuju	Female / Perempuan	20 Tahun	Diploma	Management & Professional / Pengurusan & Profesional		Permanent / Tetap	< 1 year/ < 1 tahun	Single / Bujang	Nil	Nil	< RM 4,849	Papar	Sabah		4	4	3	5	2	2	4	3	4	3	4	3	4	2	2	4	4	3	3	3	4	4	4	3	4	No / Tidak		Yes / Ya	Less time going out with family/friends/colleagues / Kurang masa di luar bersama dengan keluarga, kawan - kawan atau rakan sekerja	Yes / Ya	Boring / Bosan	No / Tidak		Unfavourable working environment at home / Persekitaran yang tidak baik untuk bekerja di rumah, Less productivity or less achievement / Kurang produktiviti atau kurang pencapaian
Agree / Setuju	Female / Perempuan	20	SPM	Management & Professional / Pengurusan & Profesional		Permanent / Tetap	1-5 years/ 1-5 tahun	Single / Bujang	Nil	Nil	< RM 4,849	Papar	Sabah	Reading	4	4	3	3	2	1	4	3	4	5	5	3	4	3	3	3	3	3	4	1	5	3	4	2	3	Yes / Ya	Your Salary reduction / Pengurangan pendapatan, Increased spending on food and beverages / Kenaikan perbelanjaan makanan, Increased spending on utility bills / Kenaikan perbelanjaan dalam bill utiliti seperti air dan elektrik	Yes / Ya	Less time going out with family/friends/colleagues / Kurang masa di luar bersama dengan keluarga, kawan - kawan atau rakan sekerja, Less or no travelling activities / Kurang atau tiada aktiviti perlancongan, Less sports or outdoor activities / Kurang bersukan atau melakukan aktiviti luar, Less time spent on mass religious gathering/activities / Kurang meluangkan masa untuk berkumpul atas tujuan a…	Yes / Ya	Loneliness / Keseorangan, Boring / Bosan, Sad / Sedih, Lethargic / Berasa letih	No / Tidak		Unfavourable working environment at home / Persekitaran yang tidak baik untuk bekerja di rumah, Easily distracted / Mudah tertarik dengan perkara di luar kerja, Less productivity or less achievement / Kurang produktiviti atau kurang pencapaian, Less personal time / Kurang masa sendiri
Agree / Setuju	Male / Lelaki	25	Bachelor degree / Ijazah Sarjana Muda	Management & Professional / Pengurusan & Profesional		Permanent / Tetap	1-5 years/ 1-5 tahun	Single / Bujang	Nil	Nil	< RM 4,849	Kota Kinabalu	Johor	Badminton	4	5	5	5	3	5	4	4	5	5	5	3	5	3	3	4	4	5	4	4	4	4	4	3	4	Yes / Ya	Your Salary reduction / Pengurangan pendapatan	Yes / Ya	Less time going out with family/friends/colleagues / Kurang masa di luar bersama dengan keluarga, kawan - kawan atau rakan sekerja, Less or no travelling activities / Kurang atau tiada aktiviti perlancongan, Less sports or outdoor activities / Kurang bersukan atau melakukan aktiviti luar	No / Tidak		Yes / Ya	Convenient / Memudahkan, Flexible working time / Waktu pekerjaan yang tidak tetap, Avoidance of traffic jam / Dapat mengelakkan kesesakan lalu lintas
Agree / Setuju	Female / Perempuan	20	SPM	Management & Professional / Pengurusan & Profesional		Permanent / Tetap	1-5 years/ 1-5 tahun	Single / Bujang	Nil	Nil	< RM 4,849	Kota Kinabalu	Sabah		3	4	2	3	4	3	3	3	3	2	2	2	3	1	1	4	3	4	3	2	3	1	3	1	2	Yes / Ya	Increased spending on food and beverages / Kenaikan perbelanjaan makanan	Yes / Ya	Less time going out with family/friends/colleagues / Kurang masa di luar bersama dengan keluarga, kawan - kawan atau rakan sekerja, Less sports or outdoor activities / Kurang bersukan atau melakukan aktiviti luar, Less time spent on social gathering/activities / Kurang meluangkan masa dengan aktiviti sosial	Yes / Ya	Loneliness / Keseorangan, Boring / Bosan, Sad / Sedih, Lethargic / Berasa letih, Demotivated / Kurang bermotivasi	No / Tidak		Unfavourable working environment at home / Persekitaran yang tidak baik untuk bekerja di rumah, Easily distracted / Mudah tertarik dengan perkara di luar kerja, Less productivity or less achievement / Kurang produktiviti atau kurang pencapaian, Less personal time / Kurang masa sendiri
Agree / Setuju	Female / Perempuan	20	SPM	Management & Professional / Pengurusan & Profesional		Permanent / Tetap	1-5 years/ 1-5 tahun	Single / Bujang	Nil	Nil	< RM 4,849	Kota Kinabalu	Sabah	Cycling	4	4	1	2	4	1	3	5	5	5	5	3	5	4	5	4	5	5	5	5	5	5	5	5	2	Yes / Ya	Your Salary reduction / Pengurangan pendapatan, Your Loss of side income / Kehilangan sumber pendapatan tambahan, Increased spending on utility bills / Kenaikan perbelanjaan dalam bill utiliti seperti air dan elektrik	Yes / Ya	Less time going out with family/friends/colleagues / Kurang masa di luar bersama dengan keluarga, kawan - kawan atau rakan sekerja, Less or no travelling activities / Kurang atau tiada aktiviti perlancongan, Less sports or outdoor activities / Kurang bersukan atau melakukan aktiviti luar, Less time spent on mass religious gathering/activities / Kurang meluangkan masa untuk berkumpul atas tujuan a…	Yes / Ya	Lethargic / Berasa letih, Demotivated / Kurang bermotivasi	No / Tidak		Unfavourable working environment at home / Persekitaran yang tidak baik untuk bekerja di rumah, Less productivity or less achievement / Kurang produktiviti atau kurang pencapaian
Agree / Setuju	Female / Perempuan	20	Diploma	Management & Professional / Pengurusan & Profesional		Permanent / Tetap	1-5 years/ 1-5 tahun	Single / Bujang	Nil	Nil	< RM 4,849	Kota Kinabalu	Sabah	Not sure, but nowadays I like to listening to music	2	2	2	5	3	3	3	4	4	4	5	2	5	3	2	4	2	4	3	2	3	3	4	3	2	Yes / Ya	Your job loss / Kehilangan pekerjaan, Increased spending on food and beverages / Kenaikan perbelanjaan makanan	Yes / Ya	Less time going out with family/friends/colleagues / Kurang masa di luar bersama dengan keluarga, kawan - kawan atau rakan sekerja, Less or no travelling activities / Kurang atau tiada aktiviti perlancongan, Less sports or outdoor activities / Kurang bersukan atau melakukan aktiviti luar, Less time spent on mass religious gathering/activities / Kurang meluangkan masa untuk berkumpul atas tujuan a…	Yes / Ya	Loneliness / Keseorangan, Sad / Sedih, Demotivated / Kurang bermotivasi	No / Tidak		Disturbed by children or spouse / Kesan gangguan daripada kanak - kanak atau isteri, Easily distracted / Mudah tertarik dengan perkara di luar kerja, Less productivity or less achievement / Kurang produktiviti atau kurang pencapaian
Agree / Setuju	Female / Perempuan	20	Diploma	Management & Professional / Pengurusan & Profesional		Permanent / Tetap	< 1 year/ < 1 tahun	Single / Bujang	Nil	Nil	RM4,850 - RM10,959	Kota Kinabalu	Sabah	Sleeping	3	3	4	5	3	1	4	3	5	3	2	3	4	3	2	2	3	3	4	5	5	5	5	5	1	No / Tidak		Yes / Ya	Less time going out with family/friends/colleagues / Kurang masa di luar bersama dengan keluarga, kawan - kawan atau rakan sekerja, Less or no travelling activities / Kurang atau tiada aktiviti perlancongan, Less sports or outdoor activities / Kurang bersukan atau melakukan aktiviti luar, Less time spent on mass religious gathering/activities / Kurang meluangkan masa untuk berkumpul atas tujuan a…	Yes / Ya	Boring / Bosan, Sad / Sedih, Demotivated / Kurang bermotivasi	Yes / Ya	Convenient / Memudahkan, More family time / Lebih banyak masa dengan keluarga, Flexible working time / Waktu pekerjaan yang tidak tetap, Avoidance of traffic jam / Dapat mengelakkan kesesakan lalu lintas, Less risks of getting infection and transmission from work place / Dapat mengurangkan risiko untuk dijangkiti atau menyebarkan penyakit di tempat kerja
Agree / Setuju	Female / Perempuan	20tahun	Diploma	Management & Professional / Pengurusan & Profesional		Permanent / Tetap	< 1 year/ < 1 tahun	Single / Bujang	Nil	Nil	< RM 4,849	Tawau	Wilayah Persekutuan Labuan	Bake	3	4	3	3	4	2	3	4	3	3	4	2	3	2	4	3	3	3	2	3	3	3	3	3	3	Yes / Ya	Ibubapa kurang pendapatan	Yes / Ya	Less time going out with family/friends/colleagues / Kurang masa di luar bersama dengan keluarga, kawan - kawan atau rakan sekerja, Less or no travelling activities / Kurang atau tiada aktiviti perlancongan, Less sports or outdoor activities / Kurang bersukan atau melakukan aktiviti luar, Less time spent on mass religious gathering/activities / Kurang meluangkan masa untuk berkumpul atas tujuan a…	Yes / Ya	Loneliness / Keseorangan, Boring / Bosan, Sad / Sedih, Lethargic / Berasa letih, Demotivated / Kurang bermotivasi	No / Tidak		Unfavourable working environment at home / Persekitaran yang tidak baik untuk bekerja di rumah, Less productivity or less achievement / Kurang produktiviti atau kurang pencapaian
Agree / Setuju	Female / Perempuan	20 Years Old	SPM	Management & Professional / Pengurusan & Profesional		Permanent / Tetap	1-5 years/ 1-5 tahun	Single / Bujang	Nil	Nil	RM4,850 - RM10,959	Kota Kinabalu	Sabah	Memasak	3	3	3	2	3	2	3	3	3	3	3	3	3	3	3	1	1	3	3	3	3	3	3	3	1	No / Tidak		Yes / Ya	Less time going out with family/friends/colleagues / Kurang masa di luar bersama dengan keluarga, kawan - kawan atau rakan sekerja, Less time spent on mass religious gathering/activities / Kurang meluangkan masa untuk berkumpul atas tujuan aktiviti keagamaan, Less time spent on social gathering/activities / Kurang meluangkan masa dengan aktiviti sosial, Terpisah dengan kelurga	Yes / Ya	Loneliness / Keseorangan, Boring / Bosan, Sad / Sedih, Lethargic / Berasa letih, Demotivated / Kurang bermotivasi, Anxious, anxiety,	No / Tidak		Unfavourable working environment at home / Persekitaran yang tidak baik untuk bekerja di rumah, Less productivity or less achievement / Kurang produktiviti atau kurang pencapaian, Less personal time / Kurang masa sendiri
Agree / Setuju	Female / Perempuan	22	STPM	Management & Professional / Pengurusan & Profesional		Permanent / Tetap	1-5 years/ 1-5 tahun	Single / Bujang	Nil	Nil	< RM 4,849	Telupid	Sabah	Reading	4	4	2	3	2	2	3	4	4	3	3	3	2	1	4	3	3	3	4	4	5	3	2	2	3	Yes / Ya	Increased spending on food and beverages / Kenaikan perbelanjaan makanan	Yes / Ya	Less time going out with family/friends/colleagues / Kurang masa di luar bersama dengan keluarga, kawan - kawan atau rakan sekerja, Less or no travelling activities / Kurang atau tiada aktiviti perlancongan, Less sports or outdoor activities / Kurang bersukan atau melakukan aktiviti luar, Less time spent on mass religious gathering/activities / Kurang meluangkan masa untuk berkumpul atas tujuan a…	Yes / Ya	Loneliness / Keseorangan, Lethargic / Berasa letih, Demotivated / Kurang bermotivasi	No / Tidak		Unfavourable working environment at home / Persekitaran yang tidak baik untuk bekerja di rumah, Less productivity or less achievement / Kurang produktiviti atau kurang pencapaian
Agree / Setuju	Female / Perempuan	24	Diploma	Management & Professional / Pengurusan & Profesional		Permanent / Tetap	1-5 years/ 1-5 tahun	Single / Bujang	Nil	Nil	< RM 4,849	Keningau	Sabah	Singing	3	3	5	5	3	2	3	4	4	4	4	3	5	2	2	1	2	4	3	3	4	3	4	4	2	Yes / Ya	Your Salary reduction / Pengurangan pendapatan	Yes / Ya	Less time going out with family/friends/colleagues / Kurang masa di luar bersama dengan keluarga, kawan - kawan atau rakan sekerja, Less time spent on mass religious gathering/activities / Kurang meluangkan masa untuk berkumpul atas tujuan aktiviti keagamaan, Less time spent on social gathering/activities / Kurang meluangkan masa dengan aktiviti sosial	Yes / Ya	Loneliness / Keseorangan, Boring / Bosan, Sad / Sedih, Lethargic / Berasa letih, Demotivated / Kurang bermotivasi	No / Tidak		Disturbed by children or spouse / Kesan gangguan daripada kanak - kanak atau isteri, Easily distracted / Mudah tertarik dengan perkara di luar kerja, Less productivity or less achievement / Kurang produktiviti atau kurang pencapaian, Less personal time / Kurang masa sendiri
Agree / Setuju	Female / Perempuan	25	Diploma	Management & Professional / Pengurusan & Profesional		Permanent / Tetap	1-5 years/ 1-5 tahun	Single / Bujang	Nil	Nil	< RM 4,849	Tuaran	Sabah	membaca	4	4	2	2	4	4	4	3	3	4	4	4	4	4	3	3	4	4	4	4	3	4	4	4	3	Yes / Ya	Your job loss / Kehilangan pekerjaan	Yes / Ya	Less time going out with family/friends/colleagues / Kurang masa di luar bersama dengan keluarga, kawan - kawan atau rakan sekerja, Less or no travelling activities / Kurang atau tiada aktiviti perlancongan, Less sports or outdoor activities / Kurang bersukan atau melakukan aktiviti luar, Less time spent on mass religious gathering/activities / Kurang meluangkan masa untuk berkumpul atas tujuan a…	Yes / Ya	Loneliness / Keseorangan, Boring / Bosan, Sad / Sedih, Lethargic / Berasa letih, Demotivated / Kurang bermotivasi	Yes / Ya	Convenient / Memudahkan, More family time / Lebih banyak masa dengan keluarga, Flexible working time / Waktu pekerjaan yang tidak tetap, Avoidance of traffic jam / Dapat mengelakkan kesesakan lalu lintas, Less risks of getting infection and transmission from work place / Dapat mengurangkan risiko untuk dijangkiti atau menyebarkan penyakit di tempat kerja
Agree / Setuju	Female / Perempuan	22	Diploma	Management & Professional / Pengurusan & Profesional	Professional	Permanent / Tetap	1-5 years/ 1-5 tahun	Single / Bujang	Nil	Nil	RM4,850 - RM10,959	Tuaran	Sabah	Cycling	4	5	3	5	2	1	5	5	5	5	4	4	4	4	5	5	5	4	5	5	5	5	5	5	4	No / Tidak		Yes / Ya	Less time going out with family/friends/colleagues / Kurang masa di luar bersama dengan keluarga, kawan - kawan atau rakan sekerja	No / Tidak		Yes / Ya	Convenient / Memudahkan, More family time / Lebih banyak masa dengan keluarga, Less risks of getting infection and transmission from work place / Dapat mengurangkan risiko untuk dijangkiti atau menyebarkan penyakit di tempat kerja
Agree / Setuju	Female / Perempuan	22	Bachelor degree / Ijazah Sarjana Muda	Management & Professional / Pengurusan & Profesional		Permanent / Tetap	< 1 year/ < 1 tahun	Single / Bujang	Nil	Nil	< RM 4,849	Kota Kinabalu	Sabah		4	4	4	3	3	5	5	4	4	4	3	5	3	4	3	3	4	3	3	4	4	3	3	4	4	Yes / Ya	Your Salary reduction / Pengurangan pendapatan	Yes / Ya	Less time spent on social gathering/activities / Kurang meluangkan masa dengan aktiviti sosial	Yes / Ya	Loneliness / Keseorangan	No / Tidak		Disturbed by children or spouse / Kesan gangguan daripada kanak - kanak atau isteri, Unfavourable working environment at home / Persekitaran yang tidak baik untuk bekerja di rumah
Agree / Setuju	Female / Perempuan	20	SPM	Management & Professional / Pengurusan & Profesional		Permanent / Tetap	1-5 years/ 1-5 tahun	Single / Bujang	Nil	Nil	< RM 4,849	Penampang	Sabah	Menyanyi	4	3	5	4	2	2	4	4	4	4	4	4	4	3	4	4	4	3	3	4	5	4	4	4	1	No / Tidak		Yes / Ya	Less time going out with family/friends/colleagues / Kurang masa di luar bersama dengan keluarga, kawan - kawan atau rakan sekerja, Less or no travelling activities / Kurang atau tiada aktiviti perlancongan, Less sports or outdoor activities / Kurang bersukan atau melakukan aktiviti luar, Less time spent on mass religious gathering/activities / Kurang meluangkan masa untuk berkumpul atas tujuan a…	Yes / Ya	Boring / Bosan, Sad / Sedih, Lethargic / Berasa letih, Demotivated / Kurang bermotivasi	No / Tidak		Easily distracted / Mudah tertarik dengan perkara di luar kerja, Less productivity or less achievement / Kurang produktiviti atau kurang pencapaian
Agree / Setuju	Male / Lelaki	21	Diploma	Management & Professional / Pengurusan & Profesional		Permanent / Tetap	1-5 years/ 1-5 tahun	Single / Bujang	Nil	Nil	< RM 4,849	Tambunan	Sabah	Swimming	4	4	4	3	3	4	4	3	4	5	5	5	5	5	5	5	5	4	5	5	5	5	4	4	4	Yes / Ya	Your Salary reduction / Pengurangan pendapatan, Increased spending on food and beverages / Kenaikan perbelanjaan makanan	Yes / Ya	Less or no travelling activities / Kurang atau tiada aktiviti perlancongan	Yes / Ya	Loneliness / Keseorangan, Boring / Bosan, Sad / Sedih, Demotivated / Kurang bermotivasi	Yes / Ya	Convenient / Memudahkan, More family time / Lebih banyak masa dengan keluarga
Agree / Setuju	Female / Perempuan	20	Diploma	Management & Professional / Pengurusan & Profesional		Permanent / Tetap	1-5 years/ 1-5 tahun	Single / Bujang	Nil	Nil	< RM 4,849	Penampang	Sabah		3	4	4	3	3	3	3	3	3	3	3	3	3	3	3	3	3	3	3	3	3	4	3	3	3	Yes / Ya	Your Salary reduction / Pengurangan pendapatan	Yes / Ya	Less time going out with family/friends/colleagues / Kurang masa di luar bersama dengan keluarga, kawan - kawan atau rakan sekerja, Less sports or outdoor activities / Kurang bersukan atau melakukan aktiviti luar, Less time spent on mass religious gathering/activities / Kurang meluangkan masa untuk berkumpul atas tujuan aktiviti keagamaan, Less time spent on social gathering/activities / Kurang m…	Yes / Ya	Boring / Bosan, Demotivated / Kurang bermotivasi	No / Tidak		Less productivity or less achievement / Kurang produktiviti atau kurang pencapaian
Agree / Setuju	Female / Perempuan	20	Diploma	Management & Professional / Pengurusan & Profesional		Permanent / Tetap	< 1 year/ < 1 tahun	Single / Bujang	Nil	Nil	< RM 4,849	Kota Kinabalu	Sabah	Menari	4	5	2	5	2	2	2	4	4	4	2	2	3	2	5	5	5	5	2	1	2	4	5	5	1	Yes / Ya	Your Salary reduction / Pengurangan pendapatan, Increased spending on food and beverages / Kenaikan perbelanjaan makanan, Increased spending on utility bills / Kenaikan perbelanjaan dalam bill utiliti seperti air dan elektrik	Yes / Ya	Less time going out with family/friends/colleagues / Kurang masa di luar bersama dengan keluarga, kawan - kawan atau rakan sekerja, Less or no travelling activities / Kurang atau tiada aktiviti perlancongan, Less sports or outdoor activities / Kurang bersukan atau melakukan aktiviti luar, Less time spent on mass religious gathering/activities / Kurang meluangkan masa untuk berkumpul atas tujuan a…	Yes / Ya	Loneliness / Keseorangan, Boring / Bosan, Sad / Sedih, Lethargic / Berasa letih, Demotivated / Kurang bermotivasi	No / Tidak		Disturbed by children or spouse / Kesan gangguan daripada kanak - kanak atau isteri, Easily distracted / Mudah tertarik dengan perkara di luar kerja, Less productivity or less achievement / Kurang produktiviti atau kurang pencapaian, Less personal time / Kurang masa sendiri
Agree / Setuju	Male / Lelaki	20	Diploma	Management & Professional / Pengurusan & Profesional		Permanent / Tetap	5-9 years/ 5-9 tahun	Single / Bujang	Nil	Nil	< RM 4,849	Kota Kinabalu	Sabah		4	4	4	4	4	4	4	4	4	4	4	4	4	4	4	4	4	4	4	4	5	4	4	4	4	No / Tidak		Yes / Ya	Less sports or outdoor activities / Kurang bersukan atau melakukan aktiviti luar	Yes / Ya	Boring / Bosan	No / Tidak		Unfavourable working environment at home / Persekitaran yang tidak baik untuk bekerja di rumah
Agree / Setuju	Male / Lelaki	20	Diploma	Management & Professional / Pengurusan & Profesional		Permanent / Tetap	1-5 years/ 1-5 tahun	Single / Bujang	Nil	Nil	< RM 4,849	Tawau	Sabah		5	5	3	3	3	3	3	3	3	3	3	3	3	3	3	3	3	3	3	3	3	3	3	3	3	Yes / Ya	Terlalu banyak penggunaan duit harian	Yes / Ya	Less time going out with family/friends/colleagues / Kurang masa di luar bersama dengan keluarga, kawan - kawan atau rakan sekerja, Less or no travelling activities / Kurang atau tiada aktiviti perlancongan, Less sports or outdoor activities / Kurang bersukan atau melakukan aktiviti luar, Less time spent on mass religious gathering/activities / Kurang meluangkan masa untuk berkumpul atas tujuan a…	Yes / Ya	Boring / Bosan, Sad / Sedih, Lethargic / Berasa letih, Demotivated / Kurang bermotivasi	Yes / Ya	Convenient / Memudahkan
Agree / Setuju	Male / Lelaki	20	Diploma	Management & Professional / Pengurusan & Profesional		Contract / Kontrak	1-5 years/ 1-5 tahun	Single / Bujang	Nil	Nil	< RM 4,849	Papar	Sabah		4	4	3	3	3	3	4	3	3	4	4	3	4	2	4	4	2	3	3	4	4	4	4	5	3	No / Tidak		Yes / Ya	Less time going out with family/friends/colleagues / Kurang masa di luar bersama dengan keluarga, kawan - kawan atau rakan sekerja, Less sports or outdoor activities / Kurang bersukan atau melakukan aktiviti luar, Less time spent on mass religious gathering/activities / Kurang meluangkan masa untuk berkumpul atas tujuan aktiviti keagamaan, Less time spent on social gathering/activities / Kurang m…	No / Tidak		No / Tidak		Less personal time / Kurang masa sendiri
Agree / Setuju	Female / Perempuan	21	Diploma	Management & Professional / Pengurusan & Profesional		Permanent / Tetap	1-5 years/ 1-5 tahun	Single / Bujang	Nil	Nil	< RM 4,849	Kota Kinabalu	Sabah	Dancing	4	5	3	3	2	1	4	4	4	4	4	4	4	4	4	5	4	4	4	3	4	4	4	4	4	Yes / Ya	Your Salary reduction / Pengurangan pendapatan	Yes / Ya	Less time going out with family/friends/colleagues / Kurang masa di luar bersama dengan keluarga, kawan - kawan atau rakan sekerja, Less or no travelling activities / Kurang atau tiada aktiviti perlancongan, Less time spent on mass religious gathering/activities / Kurang meluangkan masa untuk berkumpul atas tujuan aktiviti keagamaan, Less time spent on social gathering/activities / Kurang meluang…	Yes / Ya	Loneliness / Keseorangan, Boring / Bosan, Sad / Sedih, Lethargic / Berasa letih, Demotivated / Kurang bermotivasi	No / Tidak		Less productivity or less achievement / Kurang produktiviti atau kurang pencapaian
Agree / Setuju	Female / Perempuan	41	Bachelor degree / Ijazah Sarjana Muda	Management & Professional / Pengurusan & Profesional		Permanent / Tetap	1-5 years/ 1-5 tahun	Married / Berkahwin	1-3	1-3	RM4,850 - RM10,959	Kota Kinabalu	Sabah		4	4	3	3	2	2	4	4	3	3	3	3	4	3	4	3	3	4	4	3	3	3	3	3	3	No / Tidak		Yes / Ya	Less time going out with family/friends/colleagues / Kurang masa di luar bersama dengan keluarga, kawan - kawan atau rakan sekerja, Less or no travelling activities / Kurang atau tiada aktiviti perlancongan, Less sports or outdoor activities / Kurang bersukan atau melakukan aktiviti luar, Less time spent on mass religious gathering/activities / Kurang meluangkan masa untuk berkumpul atas tujuan a…	No / Tidak		Yes / Ya	More family time / Lebih banyak masa dengan keluarga, Avoidance of traffic jam / Dapat mengelakkan kesesakan lalu lintas, Less risks of getting infection and transmission from work place / Dapat mengurangkan risiko untuk dijangkiti atau menyebarkan penyakit di tempat kerja
Agree / Setuju	Female / Perempuan	19	Diploma	Management & Professional / Pengurusan & Profesional		Permanent / Tetap	1-5 years/ 1-5 tahun	Single / Bujang	Nil	Nil	< RM 4,849	Lahad Datu	Sabah	reading book	4	5	4	5	1	2	5	4	4	4	5	3	4	4	4	5	4	4	5	5	5	3	4	4	3	Yes / Ya	Increased spending on food and beverages / Kenaikan perbelanjaan makanan	Yes / Ya	Less time going out with family/friends/colleagues / Kurang masa di luar bersama dengan keluarga, kawan - kawan atau rakan sekerja, Less or no travelling activities / Kurang atau tiada aktiviti perlancongan, Less sports or outdoor activities / Kurang bersukan atau melakukan aktiviti luar, Less time spent on mass religious gathering/activities / Kurang meluangkan masa untuk berkumpul atas tujuan a…	Yes / Ya	Boring / Bosan, Lethargic / Berasa letih, Demotivated / Kurang bermotivasi	No / Tidak		Unfavourable working environment at home / Persekitaran yang tidak baik untuk bekerja di rumah, Less productivity or less achievement / Kurang produktiviti atau kurang pencapaian
Agree / Setuju	Male / Lelaki	22	Matriculation / Matrikulasi	Supporting Group / Kumpulan Pelaksana		Contract / Kontrak	1-5 years/ 1-5 tahun	Single / Bujang	Nil	Nil	RM4,850 - RM10,959	Kota Kinabalu	Sabah	Membaca	5	5	3	4	1	1	4	4	4	4	5	3	5	4	2	5	4	3	4	5	5	5	5	5	4	No / Tidak		Yes / Ya	Less time going out with family/friends/colleagues / Kurang masa di luar bersama dengan keluarga, kawan - kawan atau rakan sekerja, Less or no travelling activities / Kurang atau tiada aktiviti perlancongan, Less time spent on mass religious gathering/activities / Kurang meluangkan masa untuk berkumpul atas tujuan aktiviti keagamaan	Yes / Ya	Boring / Bosan, Sad / Sedih, Demotivated / Kurang bermotivasi	Yes / Ya	Convenient / Memudahkan, Flexible working time / Waktu pekerjaan yang tidak tetap, Avoidance of traffic jam / Dapat mengelakkan kesesakan lalu lintas, Less risks of getting infection and transmission from work place / Dapat mengurangkan risiko untuk dijangkiti atau menyebarkan penyakit di tempat kerja
Agree / Setuju	Female / Perempuan	23	Diploma	Management & Professional / Pengurusan & Profesional		Permanent / Tetap	< 1 year/ < 1 tahun	Single / Bujang	Nil	Nil	< RM 4,849	Keningau	Sabah	Singing,reading	4	4	2	4	2	3	3	3	3	2	3	2	2	2	4	2	2	3	3	3	2	2	4	3	1	Yes / Ya	Increased spending on food and beverages / Kenaikan perbelanjaan makanan	Yes / Ya	Less time going out with family/friends/colleagues / Kurang masa di luar bersama dengan keluarga, kawan - kawan atau rakan sekerja, Less or no travelling activities / Kurang atau tiada aktiviti perlancongan, Less time spent on mass religious gathering/activities / Kurang meluangkan masa untuk berkumpul atas tujuan aktiviti keagamaan, Less time spent on social gathering/activities / Kurang meluang…	Yes / Ya	Loneliness / Keseorangan, Boring / Bosan, Sad / Sedih, Lethargic / Berasa letih, Demotivated / Kurang bermotivasi	No / Tidak		Less productivity or less achievement / Kurang produktiviti atau kurang pencapaian
Agree / Setuju	Female / Perempuan	20	Diploma	Management & Professional / Pengurusan & Profesional	Student	Permanent / Tetap	1-5 years/ 1-5 tahun	Single / Bujang	Nil	Nil	< RM 4,849	Keningau	Sabah	-	4	4	3	5	2	2	3	4	4	4	4	3	3	3	3	3	4	3	4	3	4	4	4	4	4	No / Tidak		Yes / Ya	Less time going out with family/friends/colleagues / Kurang masa di luar bersama dengan keluarga, kawan - kawan atau rakan sekerja, Less sports or outdoor activities / Kurang bersukan atau melakukan aktiviti luar, Less time spent on social gathering/activities / Kurang meluangkan masa dengan aktiviti sosial	Yes / Ya	Boring / Bosan, Demotivated / Kurang bermotivasi	No / Tidak		Easily distracted / Mudah tertarik dengan perkara di luar kerja, Less productivity or less achievement / Kurang produktiviti atau kurang pencapaian, Less personal time / Kurang masa sendiri
Agree / Setuju	Female / Perempuan	20 TAHUN	Diploma	Management & Professional / Pengurusan & Profesional		Permanent / Tetap	1-5 years/ 1-5 tahun	Single / Bujang	Nil	Nil	RM4,850 - RM10,959	Tawau	Sabah		3	4	4	4	3	4	3	4	3	3	3	4	4	3	2	3	4	3	2	4	3	4	5	3	3	No / Tidak		Yes / Ya	Less time going out with family/friends/colleagues / Kurang masa di luar bersama dengan keluarga, kawan - kawan atau rakan sekerja, Less time spent on mass religious gathering/activities / Kurang meluangkan masa untuk berkumpul atas tujuan aktiviti keagamaan, Less time spent on social gathering/activities / Kurang meluangkan masa dengan aktiviti sosial	Yes / Ya	Loneliness / Keseorangan, Boring / Bosan, Sad / Sedih, Lethargic / Berasa letih, Demotivated / Kurang bermotivasi	No / Tidak		Unfavourable working environment at home / Persekitaran yang tidak baik untuk bekerja di rumah, Easily distracted / Mudah tertarik dengan perkara di luar kerja, Less productivity or less achievement / Kurang produktiviti atau kurang pencapaian
Agree / Setuju	Female / Perempuan	20	Diploma	Management & Professional / Pengurusan & Profesional	-	Permanent / Tetap	1-5 years/ 1-5 tahun	Single / Bujang	Nil	Nil	< RM 4,849	Penampang	Sabah	Reading manga/mahwa/manhua	3	5	1	3	3	1	3	3	3	3	5	1	3	3	3	4	3	3	5	5	3	5	5	5	3	No / Tidak		No / Tidak		No / Tidak		Yes / Ya	Convenient / Memudahkan, More family time / Lebih banyak masa dengan keluarga, Flexible working time / Waktu pekerjaan yang tidak tetap, Avoidance of traffic jam / Dapat mengelakkan kesesakan lalu lintas, Less risks of getting infection and transmission from work place / Dapat mengurangkan risiko untuk dijangkiti atau menyebarkan penyakit di tempat kerja
Agree / Setuju	Female / Perempuan	20	Diploma	Management & Professional / Pengurusan & Profesional		Permanent / Tetap	1-5 years/ 1-5 tahun	Single / Bujang	Nil	Nil	< RM 4,849	Pitas	Sabah	None	4	4	5	5	2	3	3	3	3	3	3	3	3	2	4	3	2	2	3	3	4	3	3	3	2	No / Tidak		Yes / Ya	Less time going out with family/friends/colleagues / Kurang masa di luar bersama dengan keluarga, kawan - kawan atau rakan sekerja, Less or no travelling activities / Kurang atau tiada aktiviti perlancongan, Less sports or outdoor activities / Kurang bersukan atau melakukan aktiviti luar, Less time spent on mass religious gathering/activities / Kurang meluangkan masa untuk berkumpul atas tujuan a…	Yes / Ya	Loneliness / Keseorangan, Boring / Bosan, Sad / Sedih, Lethargic / Berasa letih, Demotivated / Kurang bermotivasi	Yes / Ya	Flexible working time / Waktu pekerjaan yang tidak tetap, Avoidance of traffic jam / Dapat mengelakkan kesesakan lalu lintas, Less risks of getting infection and transmission from work place / Dapat mengurangkan risiko untuk dijangkiti atau menyebarkan penyakit di tempat kerja
Agree / Setuju	Female / Perempuan	20	Diploma	Management & Professional / Pengurusan & Profesional		Permanent / Tetap	< 1 year/ < 1 tahun	Single / Bujang	Nil	Nil	< RM 4,849	Kota Kinabalu	Sabah	Menonton drama dan bermain game	3	4	4	5	3	3	3	3	3	5	5	3	4	3	5	5	5	4	4	5	4	4	4	3	1	No / Tidak		Yes / Ya	Less time going out with family/friends/colleagues / Kurang masa di luar bersama dengan keluarga, kawan - kawan atau rakan sekerja, Less or no travelling activities / Kurang atau tiada aktiviti perlancongan, Less sports or outdoor activities / Kurang bersukan atau melakukan aktiviti luar, Less time spent on mass religious gathering/activities / Kurang meluangkan masa untuk berkumpul atas tujuan a…	Yes / Ya	Boring / Bosan, Sad / Sedih, Demotivated / Kurang bermotivasi	Yes / Ya	Convenient / Memudahkan, More family time / Lebih banyak masa dengan keluarga, Flexible working time / Waktu pekerjaan yang tidak tetap, Avoidance of traffic jam / Dapat mengelakkan kesesakan lalu lintas, Less risks of getting infection and transmission from work place / Dapat mengurangkan risiko untuk dijangkiti atau menyebarkan penyakit di tempat kerja
Agree / Setuju	Female / Perempuan	19	SPM	Management & Professional / Pengurusan & Profesional		Permanent / Tetap	< 1 year/ < 1 tahun	Single / Bujang	Nil	Nil	RM4,850 - RM10,959	Papar	Sabah	surfing internet	4	4	4	4	2	1	4	4	3	4	4	4	4	4	4	4	4	4	4	4	4	4	4	4	2	No / Tidak		Yes / Ya	Less time going out with family/friends/colleagues / Kurang masa di luar bersama dengan keluarga, kawan - kawan atau rakan sekerja, Less sports or outdoor activities / Kurang bersukan atau melakukan aktiviti luar, Less time spent on mass religious gathering/activities / Kurang meluangkan masa untuk berkumpul atas tujuan aktiviti keagamaan, Less time spent on social gathering/activities / Kurang m…	Yes / Ya	Loneliness / Keseorangan, Boring / Bosan, Sad / Sedih, Lethargic / Berasa letih, Demotivated / Kurang bermotivasi	Yes / Ya	Convenient / Memudahkan, More family time / Lebih banyak masa dengan keluarga, Avoidance of traffic jam / Dapat mengelakkan kesesakan lalu lintas, Less risks of getting infection and transmission from work place / Dapat mengurangkan risiko untuk dijangkiti atau menyebarkan penyakit di tempat kerja
Agree / Setuju	Female / Perempuan	23 TAHUN	Diploma	Management & Professional / Pengurusan & Profesional		Permanent / Tetap	1-5 years/ 1-5 tahun	Single / Bujang	Nil	Nil	< RM 4,849	Tawau	Sabah	Watching movies	3	3	3	3	3	2	3	3	2	3	3	2	3	2	2	2	3	3	2	3	3	2	3	1	2	Yes / Ya	Your Salary reduction / Pengurangan pendapatan, Your Loss of side income / Kehilangan sumber pendapatan tambahan, Increased spending on food and beverages / Kenaikan perbelanjaan makanan, Increased spending on utility bills / Kenaikan perbelanjaan dalam bill utiliti seperti air dan elektrik	Yes / Ya	Less time going out with family/friends/colleagues / Kurang masa di luar bersama dengan keluarga, kawan - kawan atau rakan sekerja, Less or no travelling activities / Kurang atau tiada aktiviti perlancongan, Less sports or outdoor activities / Kurang bersukan atau melakukan aktiviti luar, Less time spent on mass religious gathering/activities / Kurang meluangkan masa untuk berkumpul atas tujuan a…	Yes / Ya	Loneliness / Keseorangan, Boring / Bosan, Sad / Sedih, Demotivated / Kurang bermotivasi	No / Tidak		Unfavourable working environment at home / Persekitaran yang tidak baik untuk bekerja di rumah, Easily distracted / Mudah tertarik dengan perkara di luar kerja, Less productivity or less achievement / Kurang produktiviti atau kurang pencapaian, Less personal time / Kurang masa sendiri
Agree / Setuju	Male / Lelaki	19	Diploma	Management & Professional / Pengurusan & Profesional		Permanent / Tetap	< 1 year/ < 1 tahun	Single / Bujang	Nil	4-6	< RM 4,849	Kota Kinabalu	Sabah	baca puisi, game, drama, movie dan makan	4	4	4	5	3	2	2	4	1	4	3	2	3	3	2	1	3	2	2	3	3	1	5	2	2	Yes / Ya	Your Salary reduction / Pengurangan pendapatan, Your Loss of side income / Kehilangan sumber pendapatan tambahan	Yes / Ya	Less time going out with family/friends/colleagues / Kurang masa di luar bersama dengan keluarga, kawan - kawan atau rakan sekerja, Less or no travelling activities / Kurang atau tiada aktiviti perlancongan, Less sports or outdoor activities / Kurang bersukan atau melakukan aktiviti luar, Less time spent on mass religious gathering/activities / Kurang meluangkan masa untuk berkumpul atas tujuan a…	Yes / Ya	Loneliness / Keseorangan, Boring / Bosan, Sad / Sedih, Lethargic / Berasa letih, Demotivated / Kurang bermotivasi	No / Tidak		Disturbed by children or spouse / Kesan gangguan daripada kanak - kanak atau isteri, Unfavourable working environment at home / Persekitaran yang tidak baik untuk bekerja di rumah, Easily distracted / Mudah tertarik dengan perkara di luar kerja, Less productivity or less achievement / Kurang produktiviti atau kurang pencapaian
Agree / Setuju	Female / Perempuan	20	Diploma	Management & Professional / Pengurusan & Profesional		Permanent / Tetap	1-5 years/ 1-5 tahun	Single / Bujang	Nil	Nil	RM4,850 - RM10,959	Tuaran	Sabah	Eating food	3	5	3	4	2	1	3	4	3	4	1	3	4	4	5	3	4	4	4	4	2	2	4	4	3	Yes / Ya	Increased spending on food and beverages / Kenaikan perbelanjaan makanan	Yes / Ya	Less time going out with family/friends/colleagues / Kurang masa di luar bersama dengan keluarga, kawan - kawan atau rakan sekerja, Less sports or outdoor activities / Kurang bersukan atau melakukan aktiviti luar, Less time spent on mass religious gathering/activities / Kurang meluangkan masa untuk berkumpul atas tujuan aktiviti keagamaan	Yes / Ya	Loneliness / Keseorangan, Boring / Bosan, Sad / Sedih, Lethargic / Berasa letih, Demotivated / Kurang bermotivasi	Yes / Ya	More family time / Lebih banyak masa dengan keluarga, Flexible working time / Waktu pekerjaan yang tidak tetap
Agree / Setuju	Female / Perempuan	23	Diploma	Supporting Group / Kumpulan Pelaksana		Contract / Kontrak	1-5 years/ 1-5 tahun	Single / Bujang	Nil	1-3	< RM 4,849	Kota Kinabalu	Sabah	Sports	4	4	2	1	2	3	3	4	4	4	4	4	4	3	4	3	4	4	4	4	4	4	4	4	4	Yes / Ya	Your spouse’s job loss / Pasangan hilang pekerjaan, Increased spending on food and beverages / Kenaikan perbelanjaan makanan, Increased spending on utility bills / Kenaikan perbelanjaan dalam bill utiliti seperti air dan elektrik	Yes / Ya	Less time going out with family/friends/colleagues / Kurang masa di luar bersama dengan keluarga, kawan - kawan atau rakan sekerja, Less or no travelling activities / Kurang atau tiada aktiviti perlancongan, Less sports or outdoor activities / Kurang bersukan atau melakukan aktiviti luar, Less time spent on mass religious gathering/activities / Kurang meluangkan masa untuk berkumpul atas tujuan a…	Yes / Ya	Demotivated / Kurang bermotivasi	Yes / Ya	Convenient / Memudahkan, Less risks of getting infection and transmission from work place / Dapat mengurangkan risiko untuk dijangkiti atau menyebarkan penyakit di tempat kerja
Agree / Setuju	Female / Perempuan	23	Diploma	Management & Professional / Pengurusan & Profesional		Permanent / Tetap	< 1 year/ < 1 tahun	Single / Bujang	Nil	Nil	< RM 4,849	Keningau	Sabah	listening to music	3	3	2	3	3	3	3	3	3	4	3	2	3	3	3	3	3	3	3	3	3	3	3	3	3	Yes / Ya	Your Salary reduction / Pengurangan pendapatan	Yes / Ya	Less time going out with family/friends/colleagues / Kurang masa di luar bersama dengan keluarga, kawan - kawan atau rakan sekerja, Less sports or outdoor activities / Kurang bersukan atau melakukan aktiviti luar	Yes / Ya	Boring / Bosan, Sad / Sedih, Lethargic / Berasa letih, Demotivated / Kurang bermotivasi	Yes / Ya	Less risks of getting infection and transmission from work place / Dapat mengurangkan risiko untuk dijangkiti atau menyebarkan penyakit di tempat kerja
Agree / Setuju	Female / Perempuan	21	Diploma	Management & Professional / Pengurusan & Profesional		Permanent / Tetap	1-5 years/ 1-5 tahun	Single / Bujang	Nil	Nil	RM4,850 - RM10,959	Kota Marudu	Sabah	Sleeping	3	4	4	5	3	3	3	4	4	4	3	4	4	4	3	4	4	4	3	3	4	4	5	5	2	No / Tidak		Yes / Ya	Less time going out with family/friends/colleagues / Kurang masa di luar bersama dengan keluarga, kawan - kawan atau rakan sekerja, Less or no travelling activities / Kurang atau tiada aktiviti perlancongan, Less sports or outdoor activities / Kurang bersukan atau melakukan aktiviti luar	Yes / Ya	Boring / Bosan, Sad / Sedih, Lethargic / Berasa letih, Demotivated / Kurang bermotivasi	No / Tidak		Easily distracted / Mudah tertarik dengan perkara di luar kerja, Less personal time / Kurang masa sendiri
Agree / Setuju	Female / Perempuan	20	Diploma	Management & Professional / Pengurusan & Profesional		Permanent / Tetap	1-5 years/ 1-5 tahun	Single / Bujang	1-3	1-3	< RM 4,849	Papar	Sabah	Reading books	4	4	3	4	2	3	3	3	3	2	3	2	2	2	3	2	3	3	3	3	3	3	4	3	4	No / Tidak		Yes / Ya	Less time going out with family/friends/colleagues / Kurang masa di luar bersama dengan keluarga, kawan - kawan atau rakan sekerja, Less or no travelling activities / Kurang atau tiada aktiviti perlancongan, Less time spent on mass religious gathering/activities / Kurang meluangkan masa untuk berkumpul atas tujuan aktiviti keagamaan	Yes / Ya	Boring / Bosan, Demotivated / Kurang bermotivasi	Yes / Ya	Avoidance of traffic jam / Dapat mengelakkan kesesakan lalu lintas, Less risks of getting infection and transmission from work place / Dapat mengurangkan risiko untuk dijangkiti atau menyebarkan penyakit di tempat kerja
Agree / Setuju	Male / Lelaki	25	Bachelor degree / Ijazah Sarjana Muda	Management & Professional / Pengurusan & Profesional		Contract / Kontrak	1-5 years/ 1-5 tahun	Single / Bujang	Nil	Nil	< RM 4,849	Kota Kinabalu	Kedah		3	3	5	5	3	4	4	5	3	3	4	4	5	4	3	4	4	4	4	3	4	4	4	4	3	No / Tidak		Yes / Ya	Less time going out with family/friends/colleagues / Kurang masa di luar bersama dengan keluarga, kawan - kawan atau rakan sekerja, Less or no travelling activities / Kurang atau tiada aktiviti perlancongan, Less sports or outdoor activities / Kurang bersukan atau melakukan aktiviti luar	Yes / Ya	Boring / Bosan, Demotivated / Kurang bermotivasi	Yes / Ya	Convenient / Memudahkan
Agree / Setuju	Female / Perempuan	24	Bachelor degree / Ijazah Sarjana Muda	Supporting Group / Kumpulan Pelaksana	Post-graduate	Contract / Kontrak	1-5 years/ 1-5 tahun	Married / Berkahwin	Nil	Nil	< RM 4,849	Keningau	Sabah	Playing mobile games	3	3	4	4	1	1	1	4	5	5	2	4	5	5	5	2	5	5	4	5	2	5	5	5	3	No / Tidak		No / Tidak		No / Tidak		No / Tidak		Easily distracted / Mudah tertarik dengan perkara di luar kerja, Less productivity or less achievement / Kurang produktiviti atau kurang pencapaian
Agree / Setuju	Female / Perempuan	25	Bachelor degree / Ijazah Sarjana Muda	Supporting Group / Kumpulan Pelaksana		Contract / Kontrak	1-5 years/ 1-5 tahun	Single / Bujang	Nil	Nil	RM4,850 - RM10,959	Sipitang	Sabah		4	4	3	4	2	2	4	3	4	4	3	4	5	4	3	4	4	4	3	3	4	5	5	4	4	No / Tidak		Yes / Ya	Less time going out with family/friends/colleagues / Kurang masa di luar bersama dengan keluarga, kawan - kawan atau rakan sekerja, Less or no travelling activities / Kurang atau tiada aktiviti perlancongan, Less sports or outdoor activities / Kurang bersukan atau melakukan aktiviti luar, Less time spent on mass religious gathering/activities / Kurang meluangkan masa untuk berkumpul atas tujuan a…	No / Tidak		Yes / Ya	Flexible working time / Waktu pekerjaan yang tidak tetap, Avoidance of traffic jam / Dapat mengelakkan kesesakan lalu lintas, Less risks of getting infection and transmission from work place / Dapat mengurangkan risiko untuk dijangkiti atau menyebarkan penyakit di tempat kerja
Agree / Setuju	Female / Perempuan	25	Bachelor degree / Ijazah Sarjana Muda	Supporting Group / Kumpulan Pelaksana		Contract / Kontrak	1-5 years/ 1-5 tahun	Single / Bujang	Nil	Nil	RM4,850 - RM10,959	Kota Kinabalu	Sabah	Muzik	2	2	4	5	2	4	2	2	2	2	2	3	4	4	2	2	2	2	3	3	3	4	4	3	1	No / Tidak		Yes / Ya	Less time going out with family/friends/colleagues / Kurang masa di luar bersama dengan keluarga, kawan - kawan atau rakan sekerja, Less or no travelling activities / Kurang atau tiada aktiviti perlancongan, Less sports or outdoor activities / Kurang bersukan atau melakukan aktiviti luar	Yes / Ya	Loneliness / Keseorangan, Boring / Bosan, Sad / Sedih, Lethargic / Berasa letih, Demotivated / Kurang bermotivasi	No / Tidak		Unfavourable working environment at home / Persekitaran yang tidak baik untuk bekerja di rumah, Easily distracted / Mudah tertarik dengan perkara di luar kerja, Less productivity or less achievement / Kurang produktiviti atau kurang pencapaian
Agree / Setuju	Female / Perempuan	25	Bachelor degree / Ijazah Sarjana Muda	Management & Professional / Pengurusan & Profesional		Permanent / Tetap	1-5 years/ 1-5 tahun	Single / Bujang	Nil	Nil	< RM 4,849	Kota Kinabalu	Perak	Watching TV	2	5	5	5	2	1	3	5	4	1	4	2	5	5	5	5	3	3	3	4	5	5	5	5	4	No / Tidak		Yes / Ya	Less time going out with family/friends/colleagues / Kurang masa di luar bersama dengan keluarga, kawan - kawan atau rakan sekerja, Less or no travelling activities / Kurang atau tiada aktiviti perlancongan, Less time spent on mass religious gathering/activities / Kurang meluangkan masa untuk berkumpul atas tujuan aktiviti keagamaan, Less time spent on social gathering/activities / Kurang meluang…	Yes / Ya	Loneliness / Keseorangan, Boring / Bosan, Lethargic / Berasa letih, Demotivated / Kurang bermotivasi	No / Tidak		Disturbed by children or spouse / Kesan gangguan daripada kanak - kanak atau isteri, Easily distracted / Mudah tertarik dengan perkara di luar kerja, Less productivity or less achievement / Kurang produktiviti atau kurang pencapaian, Less personal time / Kurang masa sendiri
Agree / Setuju	Male / Lelaki	24	Bachelor degree / Ijazah Sarjana Muda	Management & Professional / Pengurusan & Profesional		Contract / Kontrak	< 1 year/ < 1 tahun	Single / Bujang	Nil	Nil	< RM 4,849	Kota Kinabalu	Sabah	Games	2	1	4	5	4	4	3	3	3	3	1	3	3	4	4	1	3	3	2	1	2	3	3	3	2	No / Tidak		Yes / Ya	Less time going out with family/friends/colleagues / Kurang masa di luar bersama dengan keluarga, kawan - kawan atau rakan sekerja, Less time spent on social gathering/activities / Kurang meluangkan masa dengan aktiviti sosial	Yes / Ya	Loneliness / Keseorangan, Boring / Bosan, Demotivated / Kurang bermotivasi	No / Tidak		Unfavourable working environment at home / Persekitaran yang tidak baik untuk bekerja di rumah, Easily distracted / Mudah tertarik dengan perkara di luar kerja, Less productivity or less achievement / Kurang produktiviti atau kurang pencapaian
Agree / Setuju	Female / Perempuan	40	Diploma	Supporting Group / Kumpulan Pelaksana	STAFF NURSE U29	Contract / Kontrak	< 1 year/ < 1 tahun	Married / Berkahwin	1-3	Nil	< RM 4,849	Penampang	Sabah	Picnic at the river, beach, baking, cooking,	3	3	3	3	3	2	4	3	3	3	4	3	3	3	3	3	3	4	4	4	3	3	3	3	3	Yes / Ya	Your Salary reduction / Pengurangan pendapatan, Your Loss of side income / Kehilangan sumber pendapatan tambahan, Your spouse’s job loss / Pasangan hilang pekerjaan, Your spouse’s loss of side income / Pasangan hilang sumber pendapatan tambahan, Increased spending on food and beverages / Kenaikan perbelanjaan makanan	Yes / Ya	Less time going out with family/friends/colleagues / Kurang masa di luar bersama dengan keluarga, kawan - kawan atau rakan sekerja, Less or no travelling activities / Kurang atau tiada aktiviti perlancongan, Less sports or outdoor activities / Kurang bersukan atau melakukan aktiviti luar, Less time spent on mass religious gathering/activities / Kurang meluangkan masa untuk berkumpul atas tujuan a…	Yes / Ya	Boring / Bosan, Sad / Sedih, Lethargic / Berasa letih	Yes / Ya	Convenient / Memudahkan, More family time / Lebih banyak masa dengan keluarga, Flexible working time / Waktu pekerjaan yang tidak tetap, Avoidance of traffic jam / Dapat mengelakkan kesesakan lalu lintas, Less risks of getting infection and transmission from work place / Dapat mengurangkan risiko untuk dijangkiti atau menyebarkan penyakit di tempat kerja
Agree / Setuju	Female / Perempuan	32	Bachelor degree / Ijazah Sarjana Muda	Supporting Group / Kumpulan Pelaksana	PENOLONG PEGAWAI PERUBATAN U29	Permanent / Tetap	5-9 years/ 5-9 tahun	Married / Berkahwin	1-3	1-3	RM4,850 - RM10,959	Semporna	Sabah	Shopping	3	4	5	3	3	1	3	4	3	3	3	3	2	1	2	2	2	3	3	3	3	2	3	4	2	Yes / Ya	Your Loss of side income / Kehilangan sumber pendapatan tambahan, Your spouse’s loss of side income / Pasangan hilang sumber pendapatan tambahan, Increased spending on food and beverages / Kenaikan perbelanjaan makanan, Increased spending on utility bills / Kenaikan perbelanjaan dalam bill utiliti seperti air dan elektrik, Kebaikkan belanja dlm menyediakn bahan pembelajaran anak secara online PDP…	Yes / Ya	Less time going out with family/friends/colleagues / Kurang masa di luar bersama dengan keluarga, kawan - kawan atau rakan sekerja, Less or no travelling activities / Kurang atau tiada aktiviti perlancongan, Less sports or outdoor activities / Kurang bersukan atau melakukan aktiviti luar, Less time spent on mass religious gathering/activities / Kurang meluangkan masa untuk berkumpul atas tujuan a…	Yes / Ya	Loneliness / Keseorangan, Boring / Bosan, Sad / Sedih, Lethargic / Berasa letih, Demotivated / Kurang bermotivasi, Menyebabkan kebimbangan yang sangat tinggi terhadap keselamatan Diri Dan keluarga, bersikap paranoid	No / Tidak		Disturbed by children or spouse / Kesan gangguan daripada kanak - kanak atau isteri, Unfavourable working environment at home / Persekitaran yang tidak baik untuk bekerja di rumah, Easily distracted / Mudah tertarik dengan perkara di luar kerja, Less productivity or less achievement / Kurang produktiviti atau kurang pencapaian, Less personal time / Kurang masa sendiri, Pekerjaan tidak sesuai untu…
Agree / Setuju	Female / Perempuan	36	Diploma	Management & Professional / Pengurusan & Profesional	JURURAWAT U29	Contract / Kontrak	< 1 year/ < 1 tahun	Married / Berkahwin	1-3	1-3	< RM 4,849	Kota Kinabalu	Sabah	COOKING	4	5	3	3	2	1	3	2	3	5	5	3	4	1	5	5	5	5	5	5	5	3	5	5	4	Yes / Ya	Your Salary reduction / Pengurangan pendapatan, Your Loss of side income / Kehilangan sumber pendapatan tambahan, Your spouse’s salary reduction / Pengurangan pendapatan pasangan, Your spouse’s loss of side income / Pasangan hilang sumber pendapatan tambahan, Increased spending on food and beverages / Kenaikan perbelanjaan makanan, Increased spending on utility bills / Kenaikan perbelanjaan dalam…	Yes / Ya	Less time going out with family/friends/colleagues / Kurang masa di luar bersama dengan keluarga, kawan - kawan atau rakan sekerja, Less or no travelling activities / Kurang atau tiada aktiviti perlancongan, Less sports or outdoor activities / Kurang bersukan atau melakukan aktiviti luar, Less time spent on mass religious gathering/activities / Kurang meluangkan masa untuk berkumpul atas tujuan a…	No / Tidak		No / Tidak		Disturbed by children or spouse / Kesan gangguan daripada kanak - kanak atau isteri, Unfavourable working environment at home / Persekitaran yang tidak baik untuk bekerja di rumah, Easily distracted / Mudah tertarik dengan perkara di luar kerja, Less productivity or less achievement / Kurang produktiviti atau kurang pencapaian, Less personal time / Kurang masa sendiri
Agree / Setuju	Female / Perempuan	32 Tahun	Diploma	Management & Professional / Pengurusan & Profesional	Jururawat U29	Contract / Kontrak	< 1 year/ < 1 tahun	Married / Berkahwin	1-3	1-3	< RM 4,849	Tuaran	Sabah	Baca berita dari media sosial	5	5	4	4	2	2	4	4	4	3	4	3	3	3	3	3	4	3	3	4	4	4	4	4	3	Yes / Ya	Your Salary reduction / Pengurangan pendapatan, Your Loss of side income / Kehilangan sumber pendapatan tambahan, Your spouse’s salary reduction / Pengurangan pendapatan pasangan, Your spouse’s loss of side income / Pasangan hilang sumber pendapatan tambahan	Yes / Ya	Less time going out with family/friends/colleagues / Kurang masa di luar bersama dengan keluarga, kawan - kawan atau rakan sekerja, Less or no travelling activities / Kurang atau tiada aktiviti perlancongan, Less time spent on mass religious gathering/activities / Kurang meluangkan masa untuk berkumpul atas tujuan aktiviti keagamaan, Less time spent on social gathering/activities / Kurang meluang…	Yes / Ya	Boring / Bosan, Sad / Sedih, Demotivated / Kurang bermotivasi	Yes / Ya	Convenient / Memudahkan, More family time / Lebih banyak masa dengan keluarga, Flexible working time / Waktu pekerjaan yang tidak tetap, Avoidance of traffic jam / Dapat mengelakkan kesesakan lalu lintas, Less risks of getting infection and transmission from work place / Dapat mengurangkan risiko untuk dijangkiti atau menyebarkan penyakit di tempat kerja
Agree / Setuju	Female / Perempuan	20	Diploma	Management & Professional / Pengurusan & Profesional		Permanent / Tetap	1-5 years/ 1-5 tahun	Single / Bujang	Nil	Nil	< RM 4,849	Semporna	Sabah		3	3	3	4	2	2	3	3	3	4	2	2	3	2	2	2	2	3	2	3	2	2	3	2	2	Yes / Ya	Increased spending on food and beverages / Kenaikan perbelanjaan makanan	Yes / Ya	Less time going out with family/friends/colleagues / Kurang masa di luar bersama dengan keluarga, kawan - kawan atau rakan sekerja, Less or no travelling activities / Kurang atau tiada aktiviti perlancongan	Yes / Ya	Boring / Bosan, Sad / Sedih, Demotivated / Kurang bermotivasi	No / Tidak		Easily distracted / Mudah tertarik dengan perkara di luar kerja, Less personal time / Kurang masa sendiri
Agree / Setuju	Female / Perempuan	25	Bachelor degree / Ijazah Sarjana Muda	Supporting Group / Kumpulan Pelaksana		Contract / Kontrak	1-5 years/ 1-5 tahun	Single / Bujang	Nil	Nil	< RM 4,849	Penampang	Sabah		2	3	5	5	3	4	2	3	3	4	5	4	5	3	3	4	3	3	3	2	2	4	5	5	2	No / Tidak		No / Tidak		Yes / Ya	Loneliness / Keseorangan, Boring / Bosan, Demotivated / Kurang bermotivasi, Stressful, Anger	No / Tidak		Disturbed by children or spouse / Kesan gangguan daripada kanak - kanak atau isteri, Unfavourable working environment at home / Persekitaran yang tidak baik untuk bekerja di rumah, Easily distracted / Mudah tertarik dengan perkara di luar kerja, Less productivity or less achievement / Kurang produktiviti atau kurang pencapaian
Agree / Setuju	Female / Perempuan	25	Bachelor degree / Ijazah Sarjana Muda	Management & Professional / Pengurusan & Profesional		Contract / Kontrak	< 1 year/ < 1 tahun	Single / Bujang	Nil	Nil	< RM 4,849	Kota Kinabalu	Sabah		3	5	5	4	2	2	3	2	2	3	3	3	3	5	5	5	5	5	4	3	5	5	4	5	5	Yes / Ya	Your job loss / Kehilangan pekerjaan	Yes / Ya	Less time going out with family/friends/colleagues / Kurang masa di luar bersama dengan keluarga, kawan - kawan atau rakan sekerja, Less or no travelling activities / Kurang atau tiada aktiviti perlancongan, Less sports or outdoor activities / Kurang bersukan atau melakukan aktiviti luar, Less time spent on social gathering/activities / Kurang meluangkan masa dengan aktiviti sosial	No / Tidak		No / Tidak		Unfavourable working environment at home / Persekitaran yang tidak baik untuk bekerja di rumah, Easily distracted / Mudah tertarik dengan perkara di luar kerja, Less productivity or less achievement / Kurang produktiviti atau kurang pencapaian
Agree / Setuju	Female / Perempuan	20	Diploma	Management & Professional / Pengurusan & Profesional	-	Permanent / Tetap	< 1 year/ < 1 tahun	Single / Bujang	4-6	1-3	< RM 4,849	Kota Kinabalu	Sabah	Bersukan	3	4	3	4	1	2	4	3	3	4	3	3	4	3	3	4	4	4	4	4	4	4	4	4	3	Yes / Ya	Your Salary reduction / Pengurangan pendapatan, Increased spending on food and beverages / Kenaikan perbelanjaan makanan	Yes / Ya	Less time going out with family/friends/colleagues / Kurang masa di luar bersama dengan keluarga, kawan - kawan atau rakan sekerja, Less or no travelling activities / Kurang atau tiada aktiviti perlancongan, Less time spent on mass religious gathering/activities / Kurang meluangkan masa untuk berkumpul atas tujuan aktiviti keagamaan, Less time spent on social gathering/activities / Kurang meluang…	Yes / Ya	Boring / Bosan, Demotivated / Kurang bermotivasi	Yes / Ya	More family time / Lebih banyak masa dengan keluarga, Avoidance of traffic jam / Dapat mengelakkan kesesakan lalu lintas, Less risks of getting infection and transmission from work place / Dapat mengurangkan risiko untuk dijangkiti atau menyebarkan penyakit di tempat kerja
Agree / Setuju	Female / Perempuan	35	Bachelor degree / Ijazah Sarjana Muda	Management & Professional / Pengurusan & Profesional	29	Contract / Kontrak	1-5 years/ 1-5 tahun	Married / Berkahwin	1-3	1-3	RM4,850 - RM10,959	Putatan	Sabah	Masak	5	5	4	5	1	2	5	4	4	5	5	5	5	5	5	3	5	5	5	5	5	5	5	5	4	No / Tidak		Yes / Ya	Less time going out with family/friends/colleagues / Kurang masa di luar bersama dengan keluarga, kawan - kawan atau rakan sekerja, Less or no travelling activities / Kurang atau tiada aktiviti perlancongan, Less sports or outdoor activities / Kurang bersukan atau melakukan aktiviti luar, Less time spent on mass religious gathering/activities / Kurang meluangkan masa untuk berkumpul atas tujuan a…	No / Tidak		Yes / Ya	More family time / Lebih banyak masa dengan keluarga, Avoidance of traffic jam / Dapat mengelakkan kesesakan lalu lintas, Less risks of getting infection and transmission from work place / Dapat mengurangkan risiko untuk dijangkiti atau menyebarkan penyakit di tempat kerja
Agree / Setuju	Female / Perempuan	36	Bachelor degree / Ijazah Sarjana Muda	Supporting Group / Kumpulan Pelaksana	JURURAWAT U29	Contract / Kontrak	< 1 year/ < 1 tahun	Single / Bujang	Nil	Nil	< RM 4,849	Kota Kinabalu	Sabah	READING/SPORTS	4	5	3	5	4	1	4	5	5	5	5	4	5	3	3	5	5	5	5	4	5	5	4	5	4	No / Tidak		Yes / Ya	Less time going out with family/friends/colleagues / Kurang masa di luar bersama dengan keluarga, kawan - kawan atau rakan sekerja, Less or no travelling activities / Kurang atau tiada aktiviti perlancongan, Less time spent on mass religious gathering/activities / Kurang meluangkan masa untuk berkumpul atas tujuan aktiviti keagamaan	No / Tidak		No / Tidak		Less productivity or less achievement / Kurang produktiviti atau kurang pencapaian, Not suitable to work from home.
Agree / Setuju	Female / Perempuan	31	Diploma	Management & Professional / Pengurusan & Profesional	U29	Contract / Kontrak	< 1 year/ < 1 tahun	Married / Berkahwin	Nil	Nil	< RM 4,849	Kota Kinabalu	Sabah	Cooking	3	4	5	5	4	5	5	3	4	4	4	3	4	2	3	3	4	5	5	4	4	4	4	4	4	No / Tidak		Yes / Ya	Less time going out with family/friends/colleagues / Kurang masa di luar bersama dengan keluarga, kawan - kawan atau rakan sekerja, Less sports or outdoor activities / Kurang bersukan atau melakukan aktiviti luar, Less time spent on mass religious gathering/activities / Kurang meluangkan masa untuk berkumpul atas tujuan aktiviti keagamaan, Less time spent on social gathering/activities / Kurang m…	Yes / Ya	Loneliness / Keseorangan, Boring / Bosan, Sad / Sedih, Lethargic / Berasa letih	No / Tidak		Less productivity or less achievement / Kurang produktiviti atau kurang pencapaian
Agree / Setuju	Female / Perempuan	20	Diploma	Management & Professional / Pengurusan & Profesional		Permanent / Tetap	< 1 year/ < 1 tahun	Single / Bujang	Nil	Nil	< RM 4,849	Tuaran	Sabah	Listening to music	4	4	4	5	2	2	4	3	4	4	4	4	4	4	2	4	4	4	4	2	2	4	3	2	1	No / Tidak		Yes / Ya	Less time going out with family/friends/colleagues / Kurang masa di luar bersama dengan keluarga, kawan - kawan atau rakan sekerja, Less sports or outdoor activities / Kurang bersukan atau melakukan aktiviti luar, Less time spent on mass religious gathering/activities / Kurang meluangkan masa untuk berkumpul atas tujuan aktiviti keagamaan, Less time spent on social gathering/activities / Kurang m…	Yes / Ya	Loneliness / Keseorangan, Boring / Bosan, Sad / Sedih, Lethargic / Berasa letih, Demotivated / Kurang bermotivasi	Yes / Ya	Convenient / Memudahkan, Less risks of getting infection and transmission from work place / Dapat mengurangkan risiko untuk dijangkiti atau menyebarkan penyakit di tempat kerja
Agree / Setuju	Female / Perempuan	21	Diploma	Management & Professional / Pengurusan & Profesional	Management	Permanent / Tetap	< 1 year/ < 1 tahun	Single / Bujang	Nil	Nil	≥ RM 10,960	Kota Kinabalu	Sabah		3	3	4	4	4	3	4	3	3	3	4	4	3	2	2	2	2	2	2	3	3	3	3	2	2	No / Tidak		Yes / Ya	Less time going out with family/friends/colleagues / Kurang masa di luar bersama dengan keluarga, kawan - kawan atau rakan sekerja, Less or no travelling activities / Kurang atau tiada aktiviti perlancongan, Less sports or outdoor activities / Kurang bersukan atau melakukan aktiviti luar, Less time spent on mass religious gathering/activities / Kurang meluangkan masa untuk berkumpul atas tujuan a…	Yes / Ya	Loneliness / Keseorangan, Boring / Bosan, Sad / Sedih, Lethargic / Berasa letih, Demotivated / Kurang bermotivasi	No / Tidak		Unfavourable working environment at home / Persekitaran yang tidak baik untuk bekerja di rumah, Easily distracted / Mudah tertarik dengan perkara di luar kerja, Less productivity or less achievement / Kurang produktiviti atau kurang pencapaian, Less personal time / Kurang masa sendiri
Agree / Setuju	Female / Perempuan	19	SPM	Management & Professional / Pengurusan & Profesional		Permanent / Tetap	< 1 year/ < 1 tahun	Single / Bujang	Nil	Nil	< RM 4,849	Kota Kinabalu	Sabah	Makan	2	4	4	3	4	3	3	4	3	3	3	3	3	3	3	3	4	3	2	4	3	2	3	3	3	Yes / Ya	Your Loss of side income / Kehilangan sumber pendapatan tambahan	Yes / Ya	Less time going out with family/friends/colleagues / Kurang masa di luar bersama dengan keluarga, kawan - kawan atau rakan sekerja, Less or no travelling activities / Kurang atau tiada aktiviti perlancongan	Yes / Ya	Boring / Bosan	Yes / Ya	Less risks of getting infection and transmission from work place / Dapat mengurangkan risiko untuk dijangkiti atau menyebarkan penyakit di tempat kerja
Agree / Setuju	Female / Perempuan	19 Tahun	Diploma	Management & Professional / Pengurusan & Profesional		Permanent / Tetap	1-5 years/ 1-5 tahun	Single / Bujang	Nil	Nil	< RM 4,849	Putatan	Sabah	membaca buku	3	4	4	5	1	1	4	4	4	4	5	4	4	4	5	4	4	4	4	4	5	5	5	4	2	Yes / Ya	Increased spending on food and beverages / Kenaikan perbelanjaan makanan	Yes / Ya	Less time going out with family/friends/colleagues / Kurang masa di luar bersama dengan keluarga, kawan - kawan atau rakan sekerja, Less sports or outdoor activities / Kurang bersukan atau melakukan aktiviti luar, Less time spent on social gathering/activities / Kurang meluangkan masa dengan aktiviti sosial	Yes / Ya	Loneliness / Keseorangan, Boring / Bosan, Demotivated / Kurang bermotivasi	No / Tidak		Easily distracted / Mudah tertarik dengan perkara di luar kerja, Less personal time / Kurang masa sendiri
Agree / Setuju	Female / Perempuan	19	Diploma	Management & Professional / Pengurusan & Profesional	Stident	Permanent / Tetap	< 1 year/ < 1 tahun	Single / Bujang	Nil	Nil	< RM 4,849	Tawau	Sabah	Travelling	3	4	3	5	3	3	3	3	3	3	4	3	3	3	4	4	3	3	3	3	3	3	3	2	1	Yes / Ya	Increased spending on food and beverages / Kenaikan perbelanjaan makanan	Yes / Ya	Less time going out with family/friends/colleagues / Kurang masa di luar bersama dengan keluarga, kawan - kawan atau rakan sekerja, Less or no travelling activities / Kurang atau tiada aktiviti perlancongan, Less sports or outdoor activities / Kurang bersukan atau melakukan aktiviti luar, Less time spent on social gathering/activities / Kurang meluangkan masa dengan aktiviti sosial	Yes / Ya	Boring / Bosan, Demotivated / Kurang bermotivasi	Yes / Ya	Convenient / Memudahkan, menjimatkam wang
Agree / Setuju	Male / Lelaki	19	SPM	Management & Professional / Pengurusan & Profesional		Permanent / Tetap	1-5 years/ 1-5 tahun	Single / Bujang	Nil	Nil	< RM 4,849	Beaufort	Sabah		4	4	4	5	1	1	3	4	4	5	4	4	4	3	4	5	5	4	4	4	4	4	4	4	2	No / Tidak		No / Tidak		No / Tidak		No / Tidak		Unfavourable working environment at home / Persekitaran yang tidak baik untuk bekerja di rumah, Easily distracted / Mudah tertarik dengan perkara di luar kerja, Less productivity or less achievement / Kurang produktiviti atau kurang pencapaian
Agree / Setuju	Female / Perempuan	19 Tahun	Diploma	Management & Professional / Pengurusan & Profesional		Permanent / Tetap	< 1 year/ < 1 tahun	Single / Bujang	Nil	Nil	≥ RM 10,960	Tuaran	Sabah	Melukis	3	3	3	3	3	3	3	4	3	3	3	3	3	3	4	3	3	3	3	3	3	3	3	3	3	Yes / Ya	Increased spending on food and beverages / Kenaikan perbelanjaan makanan, Essential things	Yes / Ya	Less time going out with family/friends/colleagues / Kurang masa di luar bersama dengan keluarga, kawan - kawan atau rakan sekerja, Less sports or outdoor activities / Kurang bersukan atau melakukan aktiviti luar, Less time spent on mass religious gathering/activities / Kurang meluangkan masa untuk berkumpul atas tujuan aktiviti keagamaan, Less time spent on social gathering/activities / Kurang m…	Yes / Ya	Loneliness / Keseorangan, Boring / Bosan, Sad / Sedih, Lethargic / Berasa letih, Demotivated / Kurang bermotivasi	No / Tidak		Easily distracted / Mudah tertarik dengan perkara di luar kerja, Less productivity or less achievement / Kurang produktiviti atau kurang pencapaian, Less personal time / Kurang masa sendiri
Agree / Setuju	Female / Perempuan	20	SPM	Management & Professional / Pengurusan & Profesional		Permanent / Tetap	< 1 year/ < 1 tahun	Single / Bujang	Nil	Nil	< RM 4,849	Tenom	Sabah		3	4	4	5	2	1	2	3	3	4	4	4	4	4	4	5	4	4	3	4	3	2	4	4	4	No / Tidak		Yes / Ya	Less time going out with family/friends/colleagues / Kurang masa di luar bersama dengan keluarga, kawan - kawan atau rakan sekerja, Less time spent on mass religious gathering/activities / Kurang meluangkan masa untuk berkumpul atas tujuan aktiviti keagamaan	Yes / Ya	Demotivated / Kurang bermotivasi	Yes / Ya	More family time / Lebih banyak masa dengan keluarga, Less risks of getting infection and transmission from work place / Dapat mengurangkan risiko untuk dijangkiti atau menyebarkan penyakit di tempat kerja
Agree / Setuju	Female / Perempuan	19	SPM	Management & Professional / Pengurusan & Profesional		Permanent / Tetap	< 1 year/ < 1 tahun	Single / Bujang	Nil	Nil	RM4,850 - RM10,959	Penampang	Sabah	Travel	3	3	3	3	3	3	3	3	3	3	3	3	3	3	4	2	3	3	3	3	3	3	3	3	3	Yes / Ya	Your Salary reduction / Pengurangan pendapatan	Yes / Ya	Less time going out with family/friends/colleagues / Kurang masa di luar bersama dengan keluarga, kawan - kawan atau rakan sekerja, Less or no travelling activities / Kurang atau tiada aktiviti perlancongan, Less sports or outdoor activities / Kurang bersukan atau melakukan aktiviti luar, Less time spent on mass religious gathering/activities / Kurang meluangkan masa untuk berkumpul atas tujuan a…	Yes / Ya	Loneliness / Keseorangan, Boring / Bosan, Sad / Sedih, Demotivated / Kurang bermotivasi	No / Tidak		Unfavourable working environment at home / Persekitaran yang tidak baik untuk bekerja di rumah, Easily distracted / Mudah tertarik dengan perkara di luar kerja, Less productivity or less achievement / Kurang produktiviti atau kurang pencapaian
Agree / Setuju	Female / Perempuan	30	Masters / Ijazah Sarjana	Management & Professional / Pengurusan & Profesional		Permanent / Tetap	5-9 years/ 5-9 tahun	Single / Bujang	Nil	Nil	RM4,850 - RM10,959	Kota Kinabalu	Sabah		5	5	4	3	1	3	3	3	3	3	3	3	3	3	3	3	3	3	3	3	3	3	3	3	3	Yes / Ya	Your Loss of side income / Kehilangan sumber pendapatan tambahan	Yes / Ya	Less time going out with family/friends/colleagues / Kurang masa di luar bersama dengan keluarga, kawan - kawan atau rakan sekerja	Yes / Ya	Boring / Bosan	Yes / Ya	Flexible working time / Waktu pekerjaan yang tidak tetap
Agree / Setuju	Male / Lelaki	19	SPM	Management & Professional / Pengurusan & Profesional		Permanent / Tetap	1-5 years/ 1-5 tahun	Single / Bujang	Nil	Nil	< RM 4,849	Tawau	Sabah	Reading	5	5	5	5	5	5	5	5	5	5	5	5	5	5	5	5	5	5	5	5	5	5	5	5	5	No / Tidak		Yes / Ya	Less time going out with family/friends/colleagues / Kurang masa di luar bersama dengan keluarga, kawan - kawan atau rakan sekerja, Less or no travelling activities / Kurang atau tiada aktiviti perlancongan, Less sports or outdoor activities / Kurang bersukan atau melakukan aktiviti luar, Less time spent on mass religious gathering/activities / Kurang meluangkan masa untuk berkumpul atas tujuan a…	Yes / Ya	Loneliness / Keseorangan, Boring / Bosan, Lethargic / Berasa letih, Demotivated / Kurang bermotivasi	No / Tidak		Unfavourable working environment at home / Persekitaran yang tidak baik untuk bekerja di rumah, Easily distracted / Mudah tertarik dengan perkara di luar kerja, Less productivity or less achievement / Kurang produktiviti atau kurang pencapaian, Less personal time / Kurang masa sendiri
Agree / Setuju	Female / Perempuan	21	Diploma	Management & Professional / Pengurusan & Profesional		Permanent / Tetap	1-5 years/ 1-5 tahun	Single / Bujang	Nil	Nil	< RM 4,849	Penampang	Sabah	Singing, make up, DIY things	3	4	2	5	5	2	3	4	2	3	3	1	2	2	1	4	1	3	2	2	1	2	3	1	1	Yes / Ya	Keluarga Hilang sumber pendapatanTambahan	No / Tidak		Yes / Ya	Loneliness / Keseorangan, Sad / Sedih, I have to restart my life, family divorce and money problem.	No / Tidak		Easily distracted / Mudah tertarik dengan perkara di luar kerja
Agree / Setuju	Female / Perempuan	20	SPM	Management & Professional / Pengurusan & Profesional		Permanent / Tetap	1-5 years/ 1-5 tahun	Single / Bujang	Nil	Nil	RM4,850 - RM10,959	Kota Kinabalu	Sabah	Menyanyi	4	3	3	3	3	4	3	3	3	3	4	2	3	3	3	3	3	3	3	4	4	3	3	3	3	Yes / Ya	Increased spending on food and beverages / Kenaikan perbelanjaan makanan	Yes / Ya	Less time going out with family/friends/colleagues / Kurang masa di luar bersama dengan keluarga, kawan - kawan atau rakan sekerja, Less or no travelling activities / Kurang atau tiada aktiviti perlancongan, Less sports or outdoor activities / Kurang bersukan atau melakukan aktiviti luar, Less time spent on mass religious gathering/activities / Kurang meluangkan masa untuk berkumpul atas tujuan a…	No / Tidak		No / Tidak		Unfavourable working environment at home / Persekitaran yang tidak baik untuk bekerja di rumah, Less productivity or less achievement / Kurang produktiviti atau kurang pencapaian, Less personal time / Kurang masa sendiri
Agree / Setuju	Female / Perempuan	19	SPM	Management & Professional / Pengurusan & Profesional		Permanent / Tetap	1-5 years/ 1-5 tahun	Single / Bujang	Nil	Nil	RM4,850 - RM10,959	Kota Kinabalu	Sabah	Mendengar music	4	3	3	3	3	4	3	3	3	3	4	2	3	3	3	3	3	3	3	4	4	3	3	3	3	Yes / Ya	Increased spending on food and beverages / Kenaikan perbelanjaan makanan	Yes / Ya	Less time going out with family/friends/colleagues / Kurang masa di luar bersama dengan keluarga, kawan - kawan atau rakan sekerja, Less or no travelling activities / Kurang atau tiada aktiviti perlancongan, Less sports or outdoor activities / Kurang bersukan atau melakukan aktiviti luar, Less time spent on mass religious gathering/activities / Kurang meluangkan masa untuk berkumpul atas tujuan a…	No / Tidak		No / Tidak		Unfavourable working environment at home / Persekitaran yang tidak baik untuk bekerja di rumah, Less productivity or less achievement / Kurang produktiviti atau kurang pencapaian, Less personal time / Kurang masa sendiri
Agree / Setuju	Male / Lelaki	25	Bachelor degree / Ijazah Sarjana Muda	Supporting Group / Kumpulan Pelaksana		Permanent / Tetap	< 1 year/ < 1 tahun	Single / Bujang	Nil	Nil	< RM 4,849	Kota Kinabalu	Sabah	Any sports	4	4	5	5	2	2	3	3	2	5	4	5	3	3	5	3	3	3	4	4	3	4	5	3	3	No / Tidak		Yes / Ya	Less time going out with family/friends/colleagues / Kurang masa di luar bersama dengan keluarga, kawan - kawan atau rakan sekerja, Less or no travelling activities / Kurang atau tiada aktiviti perlancongan, Less sports or outdoor activities / Kurang bersukan atau melakukan aktiviti luar, Less time spent on mass religious gathering/activities / Kurang meluangkan masa untuk berkumpul atas tujuan a…	No / Tidak		No / Tidak		Unfavourable working environment at home / Persekitaran yang tidak baik untuk bekerja di rumah, Easily distracted / Mudah tertarik dengan perkara di luar kerja, Less productivity or less achievement / Kurang produktiviti atau kurang pencapaian
Agree / Setuju	Female / Perempuan	20	Diploma	Management & Professional / Pengurusan & Profesional	Management	Permanent / Tetap	< 1 year/ < 1 tahun	Single / Bujang	Nil	Nil	RM4,850 - RM10,959	Tawau	Sabah	Listening to music	3	2	3	2	3	3	3	3	2	4	2	3	3	3	4	1	4	3	3	2	2	4	5	4	1	No / Tidak		Yes / Ya	Less time going out with family/friends/colleagues / Kurang masa di luar bersama dengan keluarga, kawan - kawan atau rakan sekerja, Less or no travelling activities / Kurang atau tiada aktiviti perlancongan, Less time spent on social gathering/activities / Kurang meluangkan masa dengan aktiviti sosial	Yes / Ya	Loneliness / Keseorangan, Boring / Bosan, Sad / Sedih, Demotivated / Kurang bermotivasi	No / Tidak		Unfavourable working environment at home / Persekitaran yang tidak baik untuk bekerja di rumah, Easily distracted / Mudah tertarik dengan perkara di luar kerja, Less productivity or less achievement / Kurang produktiviti atau kurang pencapaian
Agree / Setuju	Female / Perempuan	20	Diploma	Management & Professional / Pengurusan & Profesional	Professional	Permanent / Tetap	1-5 years/ 1-5 tahun	Single / Bujang	Nil	Nil	RM4,850 - RM10,959	Papar	Sabah	-	3	5	3	4	1	2	3	3	3	3	3	3	3	3	3	4	3	3	3	2	4	3	3	3	2	No / Tidak		Yes / Ya	Less time going out with family/friends/colleagues / Kurang masa di luar bersama dengan keluarga, kawan - kawan atau rakan sekerja, Less or no travelling activities / Kurang atau tiada aktiviti perlancongan	No / Tidak		Yes / Ya	Convenient / Memudahkan, More family time / Lebih banyak masa dengan keluarga, Avoidance of traffic jam / Dapat mengelakkan kesesakan lalu lintas, Less risks of getting infection and transmission from work place / Dapat mengurangkan risiko untuk dijangkiti atau menyebarkan penyakit di tempat kerja
Agree / Setuju	Female / Perempuan	19	Diploma	Management & Professional / Pengurusan & Profesional		Permanent / Tetap	1-5 years/ 1-5 tahun	Single / Bujang	Nil	Nil	< RM 4,849	Tawau	Sabah		5	4	3	4	2	1	4	4	4	4	3	4	4	4	5	3	4	4	4	5	4	4	4	4	2	Yes / Ya	Increased spending on food and beverages / Kenaikan perbelanjaan makanan	Yes / Ya	Less time going out with family/friends/colleagues / Kurang masa di luar bersama dengan keluarga, kawan - kawan atau rakan sekerja, Less sports or outdoor activities / Kurang bersukan atau melakukan aktiviti luar, Less time spent on mass religious gathering/activities / Kurang meluangkan masa untuk berkumpul atas tujuan aktiviti keagamaan, Less time spent on social gathering/activities / Kurang m…	Yes / Ya	Boring / Bosan, Sad / Sedih	Yes / Ya	More family time / Lebih banyak masa dengan keluarga, Avoidance of traffic jam / Dapat mengelakkan kesesakan lalu lintas, Less risks of getting infection and transmission from work place / Dapat mengurangkan risiko untuk dijangkiti atau menyebarkan penyakit di tempat kerja
Agree / Setuju	Female / Perempuan	22	Diploma	Management & Professional / Pengurusan & Profesional		Permanent / Tetap	1-5 years/ 1-5 tahun	Single / Bujang	Nil	Nil	RM4,850 - RM10,959	Keningau	Sabah	WATCHING MOVIES	3	3	4	4	3	3	3	3	3	3	3	3	3	3	3	3	3	3	3	3	3	3	3	3	3	No / Tidak		No / Tidak		No / Tidak		No / Tidak		Easily distracted / Mudah tertarik dengan perkara di luar kerja, Less productivity or less achievement / Kurang produktiviti atau kurang pencapaian
Agree / Setuju	Female / Perempuan	19	Diploma	Management & Professional / Pengurusan & Profesional		Permanent / Tetap	< 1 year/ < 1 tahun	Single / Bujang	Nil	Nil	< RM 4,849	Tawau	Sabah		4	4	2	5	2	2	4	4	4	4	4	4	5	4	5	5	5	5	5	5	5	5	5	4	3	No / Tidak		Yes / Ya	Less time going out with family/friends/colleagues / Kurang masa di luar bersama dengan keluarga, kawan - kawan atau rakan sekerja, Less or no travelling activities / Kurang atau tiada aktiviti perlancongan, Less sports or outdoor activities / Kurang bersukan atau melakukan aktiviti luar, Less time spent on mass religious gathering/activities / Kurang meluangkan masa untuk berkumpul atas tujuan a…	Yes / Ya	Boring / Bosan, Demotivated / Kurang bermotivasi	No / Tidak		Disturbed by children or spouse / Kesan gangguan daripada kanak - kanak atau isteri, Unfavourable working environment at home / Persekitaran yang tidak baik untuk bekerja di rumah, Easily distracted / Mudah tertarik dengan perkara di luar kerja, Less productivity or less achievement / Kurang produktiviti atau kurang pencapaian, Less personal time / Kurang masa sendiri, Network problem / unstable …
Agree / Setuju	Female / Perempuan	33	Diploma	Supporting Group / Kumpulan Pelaksana	Jururawat U29	Contract / Kontrak	< 1 year/ < 1 tahun	Married / Berkahwin	1-3	Nil	< RM 4,849	Kota Kinabalu	Sabah		3	3	3	3	3	3	3	3	3	3	3	3	3	3	3	3	3	3	3	3	3	3	3	3	3	Yes / Ya	Increased spending on food and beverages / Kenaikan perbelanjaan makanan, Increased spending on utility bills / Kenaikan perbelanjaan dalam bill utiliti seperti air dan elektrik	Yes / Ya	Less time spent on mass religious gathering/activities / Kurang meluangkan masa untuk berkumpul atas tujuan aktiviti keagamaan, Less time spent on social gathering/activities / Kurang meluangkan masa dengan aktiviti sosial	Yes / Ya	Loneliness / Keseorangan, Sad / Sedih, Demotivated / Kurang bermotivasi	Yes / Ya	More family time / Lebih banyak masa dengan keluarga, Avoidance of traffic jam / Dapat mengelakkan kesesakan lalu lintas, Less risks of getting infection and transmission from work place / Dapat mengurangkan risiko untuk dijangkiti atau menyebarkan penyakit di tempat kerja
Agree / Setuju	Female / Perempuan	20	Diploma	Management & Professional / Pengurusan & Profesional		Permanent / Tetap	1-5 years/ 1-5 tahun	Single / Bujang	Nil	Nil	< RM 4,849	Kota Kinabalu	Sabah	Bersukan	4	4	3	4	3	2	3	3	2	4	3	3	4	3	2	5	4	5	3	4	4	4	3	4	3	No / Tidak		Yes / Ya	Less time going out with family/friends/colleagues / Kurang masa di luar bersama dengan keluarga, kawan - kawan atau rakan sekerja, Less or no travelling activities / Kurang atau tiada aktiviti perlancongan, Less sports or outdoor activities / Kurang bersukan atau melakukan aktiviti luar, Less time spent on mass religious gathering/activities / Kurang meluangkan masa untuk berkumpul atas tujuan a…	Yes / Ya	Loneliness / Keseorangan, Boring / Bosan, Sad / Sedih, Lethargic / Berasa letih, Demotivated / Kurang bermotivasi	Yes / Ya	Convenient / Memudahkan, More family time / Lebih banyak masa dengan keluarga, Flexible working time / Waktu pekerjaan yang tidak tetap, Avoidance of traffic jam / Dapat mengelakkan kesesakan lalu lintas, Less risks of getting infection and transmission from work place / Dapat mengurangkan risiko untuk dijangkiti atau menyebarkan penyakit di tempat kerja
Agree / Setuju	Male / Lelaki	32	Diploma	Management & Professional / Pengurusan & Profesional	Pembantu perawatan kesihatan u11	Contract / Kontrak	< 1 year/ < 1 tahun	Married / Berkahwin	1-3	Nil	< RM 4,849	Kota Kinabalu	Sabah	Futsal	1	4	3	3	3	3	3	1	1	3	4	2	3	1	1	3	3	5	5	3	3	3	4	4	2	Yes / Ya	Your job loss / Kehilangan pekerjaan, Your spouse’s job loss / Pasangan hilang pekerjaan	Yes / Ya	Less time going out with family/friends/colleagues / Kurang masa di luar bersama dengan keluarga, kawan - kawan atau rakan sekerja, Less sports or outdoor activities / Kurang bersukan atau melakukan aktiviti luar	Yes / Ya	Lethargic / Berasa letih	No / Tidak		Less productivity or less achievement / Kurang produktiviti atau kurang pencapaian
Agree / Setuju	Female / Perempuan	19 TAHUN	Diploma	Management & Professional / Pengurusan & Profesional		Permanent / Tetap	< 1 year/ < 1 tahun	Single / Bujang	Nil	Nil	< RM 4,849	Keningau	Sabah	Membaca	3	3	3	3	3	3	3	3	3	3	3	3	3	3	3	3	3	4	3	3	3	3	3	3	3	No / Tidak		Yes / Ya	Less time spent on social gathering/activities / Kurang meluangkan masa dengan aktiviti sosial	Yes / Ya	Lethargic / Berasa letih, Demotivated / Kurang bermotivasi	No / Tidak		Easily distracted / Mudah tertarik dengan perkara di luar kerja
Agree / Setuju	Female / Perempuan	22	Diploma	Management & Professional / Pengurusan & Profesional		Permanent / Tetap	< 1 year/ < 1 tahun	Single / Bujang	Nil	Nil	< RM 4,849	Lahad Datu	Sabah	Membaca buku	3	3	3	3	3	3	3	3	3	3	3	3	3	3	3	3	3	3	3	3	3	3	3	3	3	Yes / Ya	Your Loss of side income / Kehilangan sumber pendapatan tambahan	Yes / Ya	Less sports or outdoor activities / Kurang bersukan atau melakukan aktiviti luar	Yes / Ya	Boring / Bosan	No / Tidak		Easily distracted / Mudah tertarik dengan perkara di luar kerja
Agree / Setuju	Female / Perempuan	22	Diploma	Management & Professional / Pengurusan & Profesional		Permanent / Tetap	1-5 years/ 1-5 tahun	Single / Bujang	Nil	Nil	< RM 4,849	Tawau	Sabah	Baking	3	3	4	5	3	3	3	3	3	4	3	3	3	3	5	3	3	3	3	3	2	4	4	4	1	No / Tidak		Yes / Ya	Less time going out with family/friends/colleagues / Kurang masa di luar bersama dengan keluarga, kawan - kawan atau rakan sekerja, Less or no travelling activities / Kurang atau tiada aktiviti perlancongan, Less sports or outdoor activities / Kurang bersukan atau melakukan aktiviti luar, Less time spent on mass religious gathering/activities / Kurang meluangkan masa untuk berkumpul atas tujuan a…	Yes / Ya	Boring / Bosan, Sad / Sedih, Demotivated / Kurang bermotivasi	No / Tidak		Unfavourable working environment at home / Persekitaran yang tidak baik untuk bekerja di rumah, Easily distracted / Mudah tertarik dengan perkara di luar kerja, Less productivity or less achievement / Kurang produktiviti atau kurang pencapaian
Agree / Setuju	Female / Perempuan	22	Diploma	Supporting Group / Kumpulan Pelaksana	U29	Contract / Kontrak	1-5 years/ 1-5 tahun	Single / Bujang	Nil	Nil	< RM 4,849	Putatan	Sabah	Shopping & dance	4	4	5	5	3	3	4	3	4	4	4	3	3	3	5	3	4	4	3	3	4	4	4	4	1	No / Tidak		Yes / Ya	Less time going out with family/friends/colleagues / Kurang masa di luar bersama dengan keluarga, kawan - kawan atau rakan sekerja, Less sports or outdoor activities / Kurang bersukan atau melakukan aktiviti luar, Less time spent on social gathering/activities / Kurang meluangkan masa dengan aktiviti sosial	Yes / Ya	Sad / Sedih, Lethargic / Berasa letih, Demotivated / Kurang bermotivasi	No / Tidak		Less personal time / Kurang masa sendiri
Agree / Setuju	Female / Perempuan	23	Matriculation / Matrikulasi	Management & Professional / Pengurusan & Profesional	Pejawat tetap	Permanent / Tetap	1-5 years/ 1-5 tahun	Single / Bujang	Nil	Nil	< RM 4,849	Keningau	Sabah	Watching Youtube, surfing the internet	2	1	5	5	3	2	4	4	3	4	2	3	5	1	2	2	3	3	2	3	4	3	3	2	1	No / Tidak		Yes / Ya	Less time going out with family/friends/colleagues / Kurang masa di luar bersama dengan keluarga, kawan - kawan atau rakan sekerja, Less or no travelling activities / Kurang atau tiada aktiviti perlancongan, Less sports or outdoor activities / Kurang bersukan atau melakukan aktiviti luar	Yes / Ya	Boring / Bosan, Sad / Sedih, Demotivated / Kurang bermotivasi	Yes / Ya	Convenient / Memudahkan, More family time / Lebih banyak masa dengan keluarga, Flexible working time / Waktu pekerjaan yang tidak tetap, Avoidance of traffic jam / Dapat mengelakkan kesesakan lalu lintas, Less risks of getting infection and transmission from work place / Dapat mengurangkan risiko untuk dijangkiti atau menyebarkan penyakit di tempat kerja
Agree / Setuju	Male / Lelaki	23	Bachelor degree / Ijazah Sarjana Muda	Management & Professional / Pengurusan & Profesional	Penjawat Tetap	Permanent / Tetap	1-5 years/ 1-5 tahun	Single / Bujang	Nil	Nil	< RM 4,849	Kota Kinabalu	Sabah	Reading	4	4	4	5	1	2	5	3	3	4	4	1	4	2	3	5	2	3	4	1	2	4	5	3	2	Yes / Ya	Your Loss of side income / Kehilangan sumber pendapatan tambahan, Increased spending on food and beverages / Kenaikan perbelanjaan makanan, Increased spending on sports and leisure activities / Kenaikan perbelanjaan dalam aktiviti sukan	Yes / Ya	Less time going out with family/friends/colleagues / Kurang masa di luar bersama dengan keluarga, kawan - kawan atau rakan sekerja, Less or no travelling activities / Kurang atau tiada aktiviti perlancongan, Less sports or outdoor activities / Kurang bersukan atau melakukan aktiviti luar, Less time spent on mass religious gathering/activities / Kurang meluangkan masa untuk berkumpul atas tujuan a…	Yes / Ya	Loneliness / Keseorangan, Boring / Bosan, Sad / Sedih, Lethargic / Berasa letih, Demotivated / Kurang bermotivasi	No / Tidak		Disturbed by children or spouse / Kesan gangguan daripada kanak - kanak atau isteri, Unfavourable working environment at home / Persekitaran yang tidak baik untuk bekerja di rumah, Easily distracted / Mudah tertarik dengan perkara di luar kerja, Less productivity or less achievement / Kurang produktiviti atau kurang pencapaian, Less personal time / Kurang masa sendiri
Agree / Setuju	Female / Perempuan	22	Diploma	Management & Professional / Pengurusan & Profesional		Permanent / Tetap	1-5 years/ 1-5 tahun	Single / Bujang	Nil	Nil	RM4,850 - RM10,959	Kota Kinabalu	Sabah	Jogging, Hiking	4	4	4	4	2	2	4	3	4	4	4	4	4	3	4	3	3	4	4	3	4	4	4	4	3	No / Tidak		Yes / Ya	Less time going out with family/friends/colleagues / Kurang masa di luar bersama dengan keluarga, kawan - kawan atau rakan sekerja, Less or no travelling activities / Kurang atau tiada aktiviti perlancongan, Less sports or outdoor activities / Kurang bersukan atau melakukan aktiviti luar, Less time spent on social gathering/activities / Kurang meluangkan masa dengan aktiviti sosial	Yes / Ya	Boring / Bosan	Yes / Ya	Avoidance of traffic jam / Dapat mengelakkan kesesakan lalu lintas, Less risks of getting infection and transmission from work place / Dapat mengurangkan risiko untuk dijangkiti atau menyebarkan penyakit di tempat kerja
Agree / Setuju	Female / Perempuan	22	Diploma	Supporting Group / Kumpulan Pelaksana	Alumni	Contract / Kontrak	1-5 years/ 1-5 tahun	Single / Bujang	Nil	Nil	< RM 4,849	Penampang	Sabah	Cycling	5	5	5	5	1	1	5	5	5	5	5	5	5	5	5	5	5	5	5	5	5	5	5	5	4	No / Tidak		No / Tidak		No / Tidak		Yes / Ya	Convenient / Memudahkan, More family time / Lebih banyak masa dengan keluarga, Flexible working time / Waktu pekerjaan yang tidak tetap, Avoidance of traffic jam / Dapat mengelakkan kesesakan lalu lintas, Less risks of getting infection and transmission from work place / Dapat mengurangkan risiko untuk dijangkiti atau menyebarkan penyakit di tempat kerja
Agree / Setuju	Female / Perempuan	22	Diploma	Supporting Group / Kumpulan Pelaksana		Contract / Kontrak	1-5 years/ 1-5 tahun	Single / Bujang	Nil	Nil	< RM 4,849	Lahad Datu	Sabah	reading books	4	3	3	4	2	1	4	4	3	3	2	2	4	3	2	1	2	2	2	3	4	3	3	2	2	No / Tidak		Yes / Ya	Less time going out with family/friends/colleagues / Kurang masa di luar bersama dengan keluarga, kawan - kawan atau rakan sekerja, Less or no travelling activities / Kurang atau tiada aktiviti perlancongan	Yes / Ya	Boring / Bosan, Lethargic / Berasa letih	Yes / Ya	More family time / Lebih banyak masa dengan keluarga, Less risks of getting infection and transmission from work place / Dapat mengurangkan risiko untuk dijangkiti atau menyebarkan penyakit di tempat kerja
Agree / Setuju	Female / Perempuan	24	Diploma	Supporting Group / Kumpulan Pelaksana		Permanent / Tetap	1-5 years/ 1-5 tahun	Single / Bujang	Nil	Nil	< RM 4,849	Keningau	Sabah	Explore something new	4	5	3	4	2	1	2	2	2	4	4	2	4	4	3	3	4	3	4	4	4	4	4	4	2	Yes / Ya	Increased spending on food and beverages / Kenaikan perbelanjaan makanan	Yes / Ya	Less time going out with family/friends/colleagues / Kurang masa di luar bersama dengan keluarga, kawan - kawan atau rakan sekerja, Less or no travelling activities / Kurang atau tiada aktiviti perlancongan, Less sports or outdoor activities / Kurang bersukan atau melakukan aktiviti luar, Less time spent on mass religious gathering/activities / Kurang meluangkan masa untuk berkumpul atas tujuan a…	Yes / Ya	Boring / Bosan, Sad / Sedih, Demotivated / Kurang bermotivasi	No / Tidak		Unfavourable working environment at home / Persekitaran yang tidak baik untuk bekerja di rumah, Less personal time / Kurang masa sendiri
Agree / Setuju	Female / Perempuan	23	Diploma	Management & Professional / Pengurusan & Profesional		Permanent / Tetap	1-5 years/ 1-5 tahun	Single / Bujang	Nil	Nil	< RM 4,849	Keningau	Sabah		4	4	3	5	2	3	3	3	2	4	5	3	5	2	3	5	5	5	4	4	4	4	4	5	2	Yes / Ya	Your Loss of side income / Kehilangan sumber pendapatan tambahan	Yes / Ya	Less time going out with family/friends/colleagues / Kurang masa di luar bersama dengan keluarga, kawan - kawan atau rakan sekerja, Less or no travelling activities / Kurang atau tiada aktiviti perlancongan, Less sports or outdoor activities / Kurang bersukan atau melakukan aktiviti luar, Less time spent on mass religious gathering/activities / Kurang meluangkan masa untuk berkumpul atas tujuan a…	Yes / Ya	Loneliness / Keseorangan, Boring / Bosan, Sad / Sedih, Lethargic / Berasa letih, Demotivated / Kurang bermotivasi	Yes / Ya	Convenient / Memudahkan, Flexible working time / Waktu pekerjaan yang tidak tetap, Avoidance of traffic jam / Dapat mengelakkan kesesakan lalu lintas, Less risks of getting infection and transmission from work place / Dapat mengurangkan risiko untuk dijangkiti atau menyebarkan penyakit di tempat kerja
Agree / Setuju	Female / Perempuan	22	Diploma	Management & Professional / Pengurusan & Profesional		Permanent / Tetap	< 1 year/ < 1 tahun	Single / Bujang	Nil	Nil	< RM 4,849	Tawau	Sabah	Melukis	4	5	5	5	3	3	4	4	4	5	5	4	4	4	5	4	5	5	5	5	5	4	5	4	4	Yes / Ya	Your Salary reduction / Pengurangan pendapatan, Increased spending on food and beverages / Kenaikan perbelanjaan makanan, Increased spending on utility bills / Kenaikan perbelanjaan dalam bill utiliti seperti air dan elektrik	Yes / Ya	Less time going out with family/friends/colleagues / Kurang masa di luar bersama dengan keluarga, kawan - kawan atau rakan sekerja, Less or no travelling activities / Kurang atau tiada aktiviti perlancongan, Less sports or outdoor activities / Kurang bersukan atau melakukan aktiviti luar, Less time spent on mass religious gathering/activities / Kurang meluangkan masa untuk berkumpul atas tujuan a…	Yes / Ya	Sad / Sedih	Yes / Ya	Convenient / Memudahkan, More family time / Lebih banyak masa dengan keluarga, Avoidance of traffic jam / Dapat mengelakkan kesesakan lalu lintas, Less risks of getting infection and transmission from work place / Dapat mengurangkan risiko untuk dijangkiti atau menyebarkan penyakit di tempat kerja
Agree / Setuju	Female / Perempuan	30	Diploma	Supporting Group / Kumpulan Pelaksana		Contract / Kontrak	< 1 year/ < 1 tahun	Married / Berkahwin	1-3	1-3	< RM 4,849	Penampang	Sabah	Menjahit	3	4	1	5	3	2	3	1	3	5	4	3	3	1	2	1	2	2	3	1	5	5	5	5	3	No / Tidak		Yes / Ya	Less time going out with family/friends/colleagues / Kurang masa di luar bersama dengan keluarga, kawan - kawan atau rakan sekerja, Less or no travelling activities / Kurang atau tiada aktiviti perlancongan, Less sports or outdoor activities / Kurang bersukan atau melakukan aktiviti luar	No / Tidak		Yes / Ya	Convenient / Memudahkan, More family time / Lebih banyak masa dengan keluarga, Flexible working time / Waktu pekerjaan yang tidak tetap, Avoidance of traffic jam / Dapat mengelakkan kesesakan lalu lintas, Less risks of getting infection and transmission from work place / Dapat mengurangkan risiko untuk dijangkiti atau menyebarkan penyakit di tempat kerja
Agree / Setuju	Female / Perempuan	22	Diploma	Management & Professional / Pengurusan & Profesional		Contract / Kontrak	1-5 years/ 1-5 tahun	Single / Bujang	Nil	Nil	< RM 4,849	Keningau	Sabah		3	4	4	5	3	3	3	3	3	5	4	2	4	2	1	4	3	3	4	1	2	3	3	1	3	Yes / Ya	Your Loss of side income / Kehilangan sumber pendapatan tambahan	Yes / Ya	Less time going out with family/friends/colleagues / Kurang masa di luar bersama dengan keluarga, kawan - kawan atau rakan sekerja, Less or no travelling activities / Kurang atau tiada aktiviti perlancongan, Less sports or outdoor activities / Kurang bersukan atau melakukan aktiviti luar, Less time spent on social gathering/activities / Kurang meluangkan masa dengan aktiviti sosial	No / Tidak		No / Tidak		Less productivity or less achievement / Kurang produktiviti atau kurang pencapaian, membosankan
Agree / Setuju	Female / Perempuan	22	Diploma	Management & Professional / Pengurusan & Profesional		Permanent / Tetap	< 1 year/ < 1 tahun	Single / Bujang	Nil	Nil	< RM 4,849	Putatan	Sabah	Reading	4	4	2	3	3	3	3	4	4	3	3	2	4	3	3	4	3	3	3	3	4	4	4	3	2	Yes / Ya	Increased spending on utility bills / Kenaikan perbelanjaan dalam bill utiliti seperti air dan elektrik	Yes / Ya	Less time going out with family/friends/colleagues / Kurang masa di luar bersama dengan keluarga, kawan - kawan atau rakan sekerja, Less or no travelling activities / Kurang atau tiada aktiviti perlancongan, Less time spent on social gathering/activities / Kurang meluangkan masa dengan aktiviti sosial	Yes / Ya	Loneliness / Keseorangan, Boring / Bosan, Sad / Sedih	Yes / Ya	Convenient / Memudahkan, More family time / Lebih banyak masa dengan keluarga, Flexible working time / Waktu pekerjaan yang tidak tetap
Agree / Setuju	Female / Perempuan	23	Diploma	Management & Professional / Pengurusan & Profesional		Permanent / Tetap	1-5 years/ 1-5 tahun	Single / Bujang	Nil	Nil	< RM 4,849	Kota Kinabalu	Sabah	Playing musical instrument, reading	3	4	2	1	3	4	4	4	4	4	4	3	4	3	4	3	3	3	4	4	4	4	5	4	3	Yes / Ya	Increased spending on food and beverages / Kenaikan perbelanjaan makanan	Yes / Ya	Less time going out with family/friends/colleagues / Kurang masa di luar bersama dengan keluarga, kawan - kawan atau rakan sekerja, Less sports or outdoor activities / Kurang bersukan atau melakukan aktiviti luar, Less time spent on mass religious gathering/activities / Kurang meluangkan masa untuk berkumpul atas tujuan aktiviti keagamaan	Yes / Ya	Loneliness / Keseorangan, Boring / Bosan, Lethargic / Berasa letih, Demotivated / Kurang bermotivasi	Yes / Ya	Flexible working time / Waktu pekerjaan yang tidak tetap, Avoidance of traffic jam / Dapat mengelakkan kesesakan lalu lintas, Less risks of getting infection and transmission from work place / Dapat mengurangkan risiko untuk dijangkiti atau menyebarkan penyakit di tempat kerja
Agree / Setuju	Female / Perempuan	22	Diploma	Supporting Group / Kumpulan Pelaksana		Permanent / Tetap	1-5 years/ 1-5 tahun	Single / Bujang	Nil	Nil	< RM 4,849	Tambunan	Sabah	Playing badminton	4	5	2	5	5	3	3	3	3	3	4	3	3	2	2	3	3	3	3	4	3	4	4	4	4	Yes / Ya	Your Salary reduction / Pengurangan pendapatan, Your Loss of side income / Kehilangan sumber pendapatan tambahan	Yes / Ya	Less time going out with family/friends/colleagues / Kurang masa di luar bersama dengan keluarga, kawan - kawan atau rakan sekerja, Less or no travelling activities / Kurang atau tiada aktiviti perlancongan, Less sports or outdoor activities / Kurang bersukan atau melakukan aktiviti luar, Less time spent on mass religious gathering/activities / Kurang meluangkan masa untuk berkumpul atas tujuan a…	No / Tidak		No / Tidak		Unfavourable working environment at home / Persekitaran yang tidak baik untuk bekerja di rumah, Easily distracted / Mudah tertarik dengan perkara di luar kerja, Less productivity or less achievement / Kurang produktiviti atau kurang pencapaian, Less personal time / Kurang masa sendiri
Agree / Setuju	Female / Perempuan	22	Diploma	Management & Professional / Pengurusan & Profesional	29	Permanent / Tetap	1-5 years/ 1-5 tahun	Single / Bujang	Nil	Nil	< RM 4,849	Tawau	Sabah	Hiking	4	4	3	5	3	2	4	2	2	3	2	2	4	2	2	2	2	3	3	4	2	3	3	3	2	No / Tidak		Yes / Ya	Less time going out with family/friends/colleagues / Kurang masa di luar bersama dengan keluarga, kawan - kawan atau rakan sekerja, Less sports or outdoor activities / Kurang bersukan atau melakukan aktiviti luar, Less time spent on social gathering/activities / Kurang meluangkan masa dengan aktiviti sosial	Yes / Ya	Boring / Bosan, Lethargic / Berasa letih, Demotivated / Kurang bermotivasi	No / Tidak		Unfavourable working environment at home / Persekitaran yang tidak baik untuk bekerja di rumah, Less productivity or less achievement / Kurang produktiviti atau kurang pencapaian
Agree / Setuju	Female / Perempuan	22	Diploma	Management & Professional / Pengurusan & Profesional		Permanent / Tetap	< 1 year/ < 1 tahun	Single / Bujang	Nil	Nil	< RM 4,849	Pitas	Sabah	Reading	4	5	4	5	2	2	4	4	4	4	3	3	3	4	4	4	3	4	4	4	3	4	4	4	4	Yes / Ya	Your Salary reduction / Pengurangan pendapatan	Yes / Ya	Less time spent on mass religious gathering/activities / Kurang meluangkan masa untuk berkumpul atas tujuan aktiviti keagamaan	Yes / Ya	Demotivated / Kurang bermotivasi	Yes / Ya	More family time / Lebih banyak masa dengan keluarga, Flexible working time / Waktu pekerjaan yang tidak tetap, Less risks of getting infection and transmission from work place / Dapat mengurangkan risiko untuk dijangkiti atau menyebarkan penyakit di tempat kerja
Agree / Setuju	Female / Perempuan	22	Diploma	Management & Professional / Pengurusan & Profesional	Penjawat Tetap Professional	Contract / Kontrak	< 1 year/ < 1 tahun	Single / Bujang	Nil	Nil	< RM 4,849	Keningau	Sabah	Bersukan, menyanyi	3	3	5	5	2	1	3	3	3	3	2	2	3	2	5	3	4	5	3	2	3	4	3	4	2	Yes / Ya	Your Salary reduction / Pengurangan pendapatan, Your Loss of side income / Kehilangan sumber pendapatan tambahan, Increased spending on food and beverages / Kenaikan perbelanjaan makanan, Increased spending on utility bills / Kenaikan perbelanjaan dalam bill utiliti seperti air dan elektrik	Yes / Ya	Less time going out with family/friends/colleagues / Kurang masa di luar bersama dengan keluarga, kawan - kawan atau rakan sekerja, Less or no travelling activities / Kurang atau tiada aktiviti perlancongan, Less sports or outdoor activities / Kurang bersukan atau melakukan aktiviti luar, Less time spent on mass religious gathering/activities / Kurang meluangkan masa untuk berkumpul atas tujuan a…	Yes / Ya	Loneliness / Keseorangan, Boring / Bosan, Sad / Sedih, Lethargic / Berasa letih, Demotivated / Kurang bermotivasi	Yes / Ya	Convenient / Memudahkan, More family time / Lebih banyak masa dengan keluarga, Avoidance of traffic jam / Dapat mengelakkan kesesakan lalu lintas, Less risks of getting infection and transmission from work place / Dapat mengurangkan risiko untuk dijangkiti atau menyebarkan penyakit di tempat kerja
Agree / Setuju	Female / Perempuan	26	Diploma	Management & Professional / Pengurusan & Profesional	Penjawat tetap professional	Permanent / Tetap	< 1 year/ < 1 tahun	Single / Bujang	Nil	Nil	< RM 4,849	Pitas	Sabah	Mendengar muzik	2	3	2	3	3	3	3	3	4	4	5	2	3	2	2	1	3	3	3	3	4	3	3	2	2	Yes / Ya	Increased spending on food and beverages / Kenaikan perbelanjaan makanan	Yes / Ya	Less time going out with family/friends/colleagues / Kurang masa di luar bersama dengan keluarga, kawan - kawan atau rakan sekerja, Less or no travelling activities / Kurang atau tiada aktiviti perlancongan, Less sports or outdoor activities / Kurang bersukan atau melakukan aktiviti luar, Less time spent on mass religious gathering/activities / Kurang meluangkan masa untuk berkumpul atas tujuan a…	Yes / Ya	Loneliness / Keseorangan, Boring / Bosan, Demotivated / Kurang bermotivasi	Yes / Ya	Convenient / Memudahkan, More family time / Lebih banyak masa dengan keluarga, Avoidance of traffic jam / Dapat mengelakkan kesesakan lalu lintas, Less risks of getting infection and transmission from work place / Dapat mengurangkan risiko untuk dijangkiti atau menyebarkan penyakit di tempat kerja
Agree / Setuju	Female / Perempuan	23	Diploma	Management & Professional / Pengurusan & Profesional	U29	Contract / Kontrak	1-5 years/ 1-5 tahun	Single / Bujang	Nil	Nil	< RM 4,849	Kota Kinabalu	Sabah	Baking	5	5	5	5	2	3	4	4	5	5	5	5	4	4	4	3	4	4	4	5	5	4	5	5	5	No / Tidak		Yes / Ya	Less sports or outdoor activities / Kurang bersukan atau melakukan aktiviti luar, Less time spent on social gathering/activities / Kurang meluangkan masa dengan aktiviti sosial	No / Tidak		Yes / Ya	Convenient / Memudahkan, More family time / Lebih banyak masa dengan keluarga, Avoidance of traffic jam / Dapat mengelakkan kesesakan lalu lintas
Agree / Setuju	Female / Perempuan	32	Bachelor degree / Ijazah Sarjana Muda	Management & Professional / Pengurusan & Profesional		Permanent / Tetap	1-5 years/ 1-5 tahun	Single / Bujang	Nil	Nil	< RM 4,849	Kota Kinabalu	Sabah		3	4	3	4	3	3	3	2	3	3	2	3	4	3	2	3	4	3	3	4	5	3	5	4	3	Yes / Ya	Your Salary reduction / Pengurangan pendapatan, Increased spending on food and beverages / Kenaikan perbelanjaan makanan	Yes / Ya	Less time going out with family/friends/colleagues / Kurang masa di luar bersama dengan keluarga, kawan - kawan atau rakan sekerja, Less or no travelling activities / Kurang atau tiada aktiviti perlancongan, Less sports or outdoor activities / Kurang bersukan atau melakukan aktiviti luar, Less time spent on mass religious gathering/activities / Kurang meluangkan masa untuk berkumpul atas tujuan a…	Yes / Ya	Boring / Bosan, Sad / Sedih, Lethargic / Berasa letih, Demotivated / Kurang bermotivasi	Yes / Ya	Convenient / Memudahkan, Flexible working time / Waktu pekerjaan yang tidak tetap, Avoidance of traffic jam / Dapat mengelakkan kesesakan lalu lintas
Agree / Setuju	Male / Lelaki	23	Diploma	Supporting Group / Kumpulan Pelaksana		Contract / Kontrak	< 1 year/ < 1 tahun	Single / Bujang	Nil	Nil	< RM 4,849	Tuaran	Sabah	Playing Video Game	3	5	2	5	2	2	4	4	4	4	4	4	4	4	2	5	4	4	5	4	4	4	4	4	2	No / Tidak		No / Tidak		Yes / Ya	Loneliness / Keseorangan, Boring / Bosan	Yes / Ya	Convenient / Memudahkan, More family time / Lebih banyak masa dengan keluarga, Avoidance of traffic jam / Dapat mengelakkan kesesakan lalu lintas, Less risks of getting infection and transmission from work place / Dapat mengurangkan risiko untuk dijangkiti atau menyebarkan penyakit di tempat kerja
Agree / Setuju	Female / Perempuan	23	Diploma	Management & Professional / Pengurusan & Profesional		Contract / Kontrak	1-5 years/ 1-5 tahun	Single / Bujang	Nil	Nil	< RM 4,849	Tenom	Sabah	Reading, trying something new	5	4	3	3	2	3	3	3	4	4	3	2	4	2	2	2	3	3	3	3	3	4	4	3	2	Yes / Ya	Your Loss of side income / Kehilangan sumber pendapatan tambahan, Increased spending on food and beverages / Kenaikan perbelanjaan makanan, Increased spending on utility bills / Kenaikan perbelanjaan dalam bill utiliti seperti air dan elektrik	Yes / Ya	Less time going out with family/friends/colleagues / Kurang masa di luar bersama dengan keluarga, kawan - kawan atau rakan sekerja, Less or no travelling activities / Kurang atau tiada aktiviti perlancongan, Less time spent on mass religious gathering/activities / Kurang meluangkan masa untuk berkumpul atas tujuan aktiviti keagamaan	Yes / Ya	Boring / Bosan, Demotivated / Kurang bermotivasi	No / Tidak		Disturbed by children or spouse / Kesan gangguan daripada kanak - kanak atau isteri, Easily distracted / Mudah tertarik dengan perkara di luar kerja, Less productivity or less achievement / Kurang produktiviti atau kurang pencapaian, Less personal time / Kurang masa sendiri
Agree / Setuju	Female / Perempuan	19	Diploma	Management & Professional / Pengurusan & Profesional		Permanent / Tetap	< 1 year/ < 1 tahun	Single / Bujang	Nil	Nil	< RM 4,849	Tawau	Sabah	eat	4	4	3	4	3	3	4	3	4	3	4	3	4	3	3	3	3	3	3	3	3	4	3	3	3	Yes / Ya	Increased spending on utility bills / Kenaikan perbelanjaan dalam bill utiliti seperti air dan elektrik	Yes / Ya	Less time going out with family/friends/colleagues / Kurang masa di luar bersama dengan keluarga, kawan - kawan atau rakan sekerja, Less or no travelling activities / Kurang atau tiada aktiviti perlancongan, Less sports or outdoor activities / Kurang bersukan atau melakukan aktiviti luar, Less time spent on mass religious gathering/activities / Kurang meluangkan masa untuk berkumpul atas tujuan a…	Yes / Ya	Loneliness / Keseorangan, Boring / Bosan, Sad / Sedih, Lethargic / Berasa letih, Demotivated / Kurang bermotivasi	No / Tidak		Less productivity or less achievement / Kurang produktiviti atau kurang pencapaian
Agree / Setuju	Female / Perempuan	19	Diploma	Management & Professional / Pengurusan & Profesional		Permanent / Tetap	< 1 year/ < 1 tahun	Single / Bujang	Nil	Nil	< RM 4,849	Tenom	Sabah	Play basketball	4	5	4	3	3	4	3	4	3	4	4	4	4	4	3	4	4	4	4	4	4	4	4	2	2	Yes / Ya	Your job loss / Kehilangan pekerjaan	Yes / Ya	Less time going out with family/friends/colleagues / Kurang masa di luar bersama dengan keluarga, kawan - kawan atau rakan sekerja	Yes / Ya	Boring / Bosan	Yes / Ya	More family time / Lebih banyak masa dengan keluarga
Agree / Setuju	Male / Lelaki	21	Bachelor degree / Ijazah Sarjana Muda	Supporting Group / Kumpulan Pelaksana		Permanent / Tetap	< 1 year/ < 1 tahun	Single / Bujang	Nil	Nil	< RM 4,849	Kota Kinabalu	Sabah	Football	5	5	4	5	1	5	1	1	2	1	3	2	2	2	2	2	2	2	3	2	2	3	3	3	4	No / Tidak		No / Tidak		No / Tidak		Yes / Ya	Convenient / Memudahkan, More family time / Lebih banyak masa dengan keluarga, Flexible working time / Waktu pekerjaan yang tidak tetap, Avoidance of traffic jam / Dapat mengelakkan kesesakan lalu lintas, Less risks of getting infection and transmission from work place / Dapat mengurangkan risiko untuk dijangkiti atau menyebarkan penyakit di tempat kerja
Agree / Setuju	Female / Perempuan	22	Bachelor degree / Ijazah Sarjana Muda	Management & Professional / Pengurusan & Profesional	Profesional	Permanent / Tetap	< 1 year/ < 1 tahun	Single / Bujang	Nil	Nil	< RM 4,849	Kota Kinabalu	Sabah	Cooking	3	4	3	5	2	1	4	4	4	4	5	5	4	2	1	3	3	3	4	4	4	3	4	2	3	No / Tidak		Yes / Ya	Less time going out with family/friends/colleagues / Kurang masa di luar bersama dengan keluarga, kawan - kawan atau rakan sekerja, Less or no travelling activities / Kurang atau tiada aktiviti perlancongan, Less sports or outdoor activities / Kurang bersukan atau melakukan aktiviti luar, Less time spent on social gathering/activities / Kurang meluangkan masa dengan aktiviti sosial	Yes / Ya	Loneliness / Keseorangan, Boring / Bosan, Sad / Sedih, Lethargic / Berasa letih, Demotivated / Kurang bermotivasi	No / Tidak		Unfavourable working environment at home / Persekitaran yang tidak baik untuk bekerja di rumah, Easily distracted / Mudah tertarik dengan perkara di luar kerja, Less productivity or less achievement / Kurang produktiviti atau kurang pencapaian, Less personal time / Kurang masa sendiri
Agree / Setuju	Female / Perempuan	21	Matriculation / Matrikulasi	Supporting Group / Kumpulan Pelaksana	Student	Contract / Kontrak	< 1 year/ < 1 tahun	Single / Bujang	Nil	Nil	< RM 4,849	Kota Kinabalu	Sabah		4	4	4	5	1	2	3	4	5	4	3	2	4	2	3	4	4	4	4	4	4	4	4	4	4	Yes / Ya	Increased spending on food and beverages / Kenaikan perbelanjaan makanan, Increased spending on sports and leisure activities / Kenaikan perbelanjaan dalam aktiviti sukan, Increased spending on utility bills / Kenaikan perbelanjaan dalam bill utiliti seperti air dan elektrik	Yes / Ya	Less time going out with family/friends/colleagues / Kurang masa di luar bersama dengan keluarga, kawan - kawan atau rakan sekerja, Less or no travelling activities / Kurang atau tiada aktiviti perlancongan, Less sports or outdoor activities / Kurang bersukan atau melakukan aktiviti luar, Less time spent on social gathering/activities / Kurang meluangkan masa dengan aktiviti sosial	Yes / Ya	Loneliness / Keseorangan, Boring / Bosan, Lethargic / Berasa letih, Demotivated / Kurang bermotivasi	Yes / Ya	Convenient / Memudahkan, More family time / Lebih banyak masa dengan keluarga, Flexible working time / Waktu pekerjaan yang tidak tetap, Avoidance of traffic jam / Dapat mengelakkan kesesakan lalu lintas, Less risks of getting infection and transmission from work place / Dapat mengurangkan risiko untuk dijangkiti atau menyebarkan penyakit di tempat kerja
Agree / Setuju	Female / Perempuan	21	Matriculation / Matrikulasi	Management & Professional / Pengurusan & Profesional		Permanent / Tetap	1-5 years/ 1-5 tahun	Single / Bujang	Nil	Nil	< RM 4,849	Kota Kinabalu	Sabah	Reading	3	3	4	5	3	3	3	5	4	3	5	5	5	2	3	4	3	3	4	3	5	3	4	4	3	No / Tidak		Yes / Ya	Less time going out with family/friends/colleagues / Kurang masa di luar bersama dengan keluarga, kawan - kawan atau rakan sekerja, Less or no travelling activities / Kurang atau tiada aktiviti perlancongan, Less sports or outdoor activities / Kurang bersukan atau melakukan aktiviti luar, Less time spent on mass religious gathering/activities / Kurang meluangkan masa untuk berkumpul atas tujuan a…	No / Tidak		No / Tidak		Easily distracted / Mudah tertarik dengan perkara di luar kerja, Less productivity or less achievement / Kurang produktiviti atau kurang pencapaian
Agree / Setuju	Female / Perempuan	21	Bachelor degree / Ijazah Sarjana Muda	Management & Professional / Pengurusan & Profesional		Permanent / Tetap	1-5 years/ 1-5 tahun	Single / Bujang	Nil	Nil	RM4,850 - RM10,959	Kota Kinabalu	Sabah	Reading	3	3	2	4	4	3	3	3	2	3	3	4	5	3	2	4	3	3	4	3	3	3	3	3	4	No / Tidak		Yes / Ya	Less time going out with family/friends/colleagues / Kurang masa di luar bersama dengan keluarga, kawan - kawan atau rakan sekerja, Less or no travelling activities / Kurang atau tiada aktiviti perlancongan, Less sports or outdoor activities / Kurang bersukan atau melakukan aktiviti luar, Less time spent on mass religious gathering/activities / Kurang meluangkan masa untuk berkumpul atas tujuan a…	Yes / Ya	Loneliness / Keseorangan, Boring / Bosan, Sad / Sedih	No / Tidak		Easily distracted / Mudah tertarik dengan perkara di luar kerja, Less productivity or less achievement / Kurang produktiviti atau kurang pencapaian, Less personal time / Kurang masa sendiri
Agree / Setuju	Female / Perempuan	21	Bachelor degree / Ijazah Sarjana Muda	Management & Professional / Pengurusan & Profesional		Permanent / Tetap	< 1 year/ < 1 tahun	Single / Bujang	Nil	Nil	< RM 4,849	Tuaran	Sabah	Watching drama	4	4	3	4	2	2	3	4	4	4	4	4	4	2	3	5	4	4	4	4	4	4	4	4	3	No / Tidak		Yes / Ya	Less time going out with family/friends/colleagues / Kurang masa di luar bersama dengan keluarga, kawan - kawan atau rakan sekerja, Less or no travelling activities / Kurang atau tiada aktiviti perlancongan, Less sports or outdoor activities / Kurang bersukan atau melakukan aktiviti luar, Less time spent on social gathering/activities / Kurang meluangkan masa dengan aktiviti sosial	Yes / Ya	Boring / Bosan, Lethargic / Berasa letih, Demotivated / Kurang bermotivasi	Yes / Ya	Convenient / Memudahkan, More family time / Lebih banyak masa dengan keluarga, Avoidance of traffic jam / Dapat mengelakkan kesesakan lalu lintas, Less risks of getting infection and transmission from work place / Dapat mengurangkan risiko untuk dijangkiti atau menyebarkan penyakit di tempat kerja
Agree / Setuju	Female / Perempuan	30	Bachelor degree / Ijazah Sarjana Muda	Management & Professional / Pengurusan & Profesional	Professional	Permanent / Tetap	1-5 years/ 1-5 tahun	Single / Bujang	Nil	Nil	RM4,850 - RM10,959	Kota Kinabalu	Sabah		3	5	4	5	3	3	3	4	4	4	3	5	4	3	5	2	3	3	4	4	4	4	4	4	3	Yes / Ya	Your Salary reduction / Pengurangan pendapatan, Increased spending on utility bills / Kenaikan perbelanjaan dalam bill utiliti seperti air dan elektrik	Yes / Ya	Less time going out with family/friends/colleagues / Kurang masa di luar bersama dengan keluarga, kawan - kawan atau rakan sekerja, Less or no travelling activities / Kurang atau tiada aktiviti perlancongan, Less sports or outdoor activities / Kurang bersukan atau melakukan aktiviti luar, Less time spent on mass religious gathering/activities / Kurang meluangkan masa untuk berkumpul atas tujuan a…	Yes / Ya	Loneliness / Keseorangan, Boring / Bosan, Sad / Sedih, Demotivated / Kurang bermotivasi	No / Tidak		Unfavourable working environment at home / Persekitaran yang tidak baik untuk bekerja di rumah, Less productivity or less achievement / Kurang produktiviti atau kurang pencapaian, Less personal time / Kurang masa sendiri
Agree / Setuju	Female / Perempuan	21	Matriculation / Matrikulasi	Management & Professional / Pengurusan & Profesional		Permanent / Tetap	1-5 years/ 1-5 tahun	Single / Bujang	Nil	Nil	< RM 4,849	Ranau	Sabah	PLAYING THE SIMS	3	3	3	4	3	4	2	3	2	3	2	1	4	2	2	1	3	3	3	2	1	3	2	2	1	No / Tidak		Yes / Ya	Less time going out with family/friends/colleagues / Kurang masa di luar bersama dengan keluarga, kawan - kawan atau rakan sekerja, Less sports or outdoor activities / Kurang bersukan atau melakukan aktiviti luar, Less time spent on mass religious gathering/activities / Kurang meluangkan masa untuk berkumpul atas tujuan aktiviti keagamaan, Less time spent on social gathering/activities / Kurang m…	Yes / Ya	Loneliness / Keseorangan, Boring / Bosan, Sad / Sedih, Lethargic / Berasa letih, Demotivated / Kurang bermotivasi	No / Tidak		Less productivity or less achievement / Kurang produktiviti atau kurang pencapaian, Less personal time / Kurang masa sendiri
Agree / Setuju	Female / Perempuan	21	Matriculation / Matrikulasi	Management & Professional / Pengurusan & Profesional		Permanent / Tetap	1-5 years/ 1-5 tahun	Single / Bujang	Nil	Nil	< RM 4,849	Kota Kinabalu	Sabah	Membaca novel	3	3	3	2	3	3	2	3	3	2	3	3	3	2	2	4	2	2	3	3	3	4	4	3	2	No / Tidak		Yes / Ya	Less time going out with family/friends/colleagues / Kurang masa di luar bersama dengan keluarga, kawan - kawan atau rakan sekerja, Less or no travelling activities / Kurang atau tiada aktiviti perlancongan, Less sports or outdoor activities / Kurang bersukan atau melakukan aktiviti luar, Less time spent on mass religious gathering/activities / Kurang meluangkan masa untuk berkumpul atas tujuan a…	Yes / Ya	Loneliness / Keseorangan, Boring / Bosan, Lethargic / Berasa letih, Demotivated / Kurang bermotivasi	Yes / Ya	Convenient / Memudahkan, More family time / Lebih banyak masa dengan keluarga, Avoidance of traffic jam / Dapat mengelakkan kesesakan lalu lintas, Less risks of getting infection and transmission from work place / Dapat mengurangkan risiko untuk dijangkiti atau menyebarkan penyakit di tempat kerja
Agree / Setuju	Male / Lelaki	21	Diploma	Management & Professional / Pengurusan & Profesional		Permanent / Tetap	1-5 years/ 1-5 tahun	Single / Bujang	Nil	Nil	< RM 4,849	Kalabakan	Sabah		3	3	2	5	5	4	2	3	4	3	3	2	1	1	1	2	2	1	2	3	5	3	5	1	2	Yes / Ya	Increased spending on food and beverages / Kenaikan perbelanjaan makanan	Yes / Ya	Less time going out with family/friends/colleagues / Kurang masa di luar bersama dengan keluarga, kawan - kawan atau rakan sekerja, Less or no travelling activities / Kurang atau tiada aktiviti perlancongan, Less sports or outdoor activities / Kurang bersukan atau melakukan aktiviti luar, Less time spent on mass religious gathering/activities / Kurang meluangkan masa untuk berkumpul atas tujuan a…	Yes / Ya	Loneliness / Keseorangan, Boring / Bosan, Sad / Sedih	Yes / Ya	Convenient / Memudahkan, Less risks of getting infection and transmission from work place / Dapat mengurangkan risiko untuk dijangkiti atau menyebarkan penyakit di tempat kerja
Agree / Setuju	Female / Perempuan	21	Diploma	Management & Professional / Pengurusan & Profesional		Permanent / Tetap	1-5 years/ 1-5 tahun	Single / Bujang	Nil	Nil	RM4,850 - RM10,959	Penampang	Sabah		3	3	3	3	3	3	3	3	3	3	3	3	3	4	3	3	3	3	3	3	3	3	3	3	3	No / Tidak		Yes / Ya	Less time going out with family/friends/colleagues / Kurang masa di luar bersama dengan keluarga, kawan - kawan atau rakan sekerja, Less sports or outdoor activities / Kurang bersukan atau melakukan aktiviti luar, Less time spent on mass religious gathering/activities / Kurang meluangkan masa untuk berkumpul atas tujuan aktiviti keagamaan, Less time spent on social gathering/activities / Kurang m…	Yes / Ya	Loneliness / Keseorangan, Boring / Bosan, Sad / Sedih, Demotivated / Kurang bermotivasi	No / Tidak		Easily distracted / Mudah tertarik dengan perkara di luar kerja, Less productivity or less achievement / Kurang produktiviti atau kurang pencapaian, Less personal time / Kurang masa sendiri
Agree / Setuju	Female / Perempuan	22	SPM	Supporting Group / Kumpulan Pelaksana		Contract / Kontrak	< 1 year/ < 1 tahun	Single / Bujang	Nil	Nil	< RM 4,849	Kota Kinabalu	Sabah		5	5	5	5	5	5	5	5	5	5	5	5	5	5	5	5	5	5	5	5	5	5	5	5	5	Yes / Ya	Your job loss / Kehilangan pekerjaan	Yes / Ya	Less time going out with family/friends/colleagues / Kurang masa di luar bersama dengan keluarga, kawan - kawan atau rakan sekerja	Yes / Ya	Boring / Bosan	Yes / Ya	Convenient / Memudahkan
Agree / Setuju	Female / Perempuan	23	Diploma	Management & Professional / Pengurusan & Profesional		Contract / Kontrak	< 1 year/ < 1 tahun	Single / Bujang	Nil	Nil	< RM 4,849	Keningau	Sabah	Tengok movie	5	5	5	5	5	5	5	5	5	5	5	5	5	5	5	5	5	5	5	5	5	5	5	5	5	Yes / Ya	Your Loss of side income / Kehilangan sumber pendapatan tambahan, Your spouse’s job loss / Pasangan hilang pekerjaan, Increased spending on utility bills / Kenaikan perbelanjaan dalam bill utiliti seperti air dan elektrik	Yes / Ya	Less or no travelling activities / Kurang atau tiada aktiviti perlancongan, Less time spent on mass religious gathering/activities / Kurang meluangkan masa untuk berkumpul atas tujuan aktiviti keagamaan, Less time spent on social gathering/activities / Kurang meluangkan masa dengan aktiviti sosial	Yes / Ya	Loneliness / Keseorangan, Boring / Bosan, Sad / Sedih, Lethargic / Berasa letih, Demotivated / Kurang bermotivasi	Yes / Ya	Avoidance of traffic jam / Dapat mengelakkan kesesakan lalu lintas, Less risks of getting infection and transmission from work place / Dapat mengurangkan risiko untuk dijangkiti atau menyebarkan penyakit di tempat kerja
Agree / Setuju	Female / Perempuan	21	Diploma	Management & Professional / Pengurusan & Profesional		Permanent / Tetap	1-5 years/ 1-5 tahun	Single / Bujang	Nil	Nil	< RM 4,849	Kota Kinabalu	Sabah		3	3	2	5	4	2	3	3	4	4	4	2	4	4	5	4	4	4	4	4	5	4	5	5	1	Yes / Ya	Increased spending on food and beverages / Kenaikan perbelanjaan makanan	Yes / Ya	Less sports or outdoor activities / Kurang bersukan atau melakukan aktiviti luar	Yes / Ya	Demotivated / Kurang bermotivasi	No / Tidak		Unfavourable working environment at home / Persekitaran yang tidak baik untuk bekerja di rumah
Agree / Setuju	Female / Perempuan	21	Diploma	Management & Professional / Pengurusan & Profesional		Permanent / Tetap	1-5 years/ 1-5 tahun	Single / Bujang	Nil	Nil	< RM 4,849	Kota Kinabalu	Sabah	Menyanyi	4	3	3	3	2	4	5	3	2	3	2	3	2	2	3	2	2	2	3	3	4	2	2	3	4	Yes / Ya	Your Salary reduction / Pengurangan pendapatan, Increased spending on food and beverages / Kenaikan perbelanjaan makanan, Increased spending on sports and leisure activities / Kenaikan perbelanjaan dalam aktiviti sukan	Yes / Ya	Less time going out with family/friends/colleagues / Kurang masa di luar bersama dengan keluarga, kawan - kawan atau rakan sekerja, Less time spent on mass religious gathering/activities / Kurang meluangkan masa untuk berkumpul atas tujuan aktiviti keagamaan	Yes / Ya	Loneliness / Keseorangan, Lethargic / Berasa letih, Demotivated / Kurang bermotivasi	Yes / Ya	Avoidance of traffic jam / Dapat mengelakkan kesesakan lalu lintas
Agree / Setuju	Female / Perempuan	21	Diploma	Supporting Group / Kumpulan Pelaksana		Permanent / Tetap	< 1 year/ < 1 tahun	Single / Bujang	Nil	Nil	< RM 4,849	Tambunan	Sabah	Surfing Internet	4	5	4	4	1	1	3	5	4	5	5	4	3	1	2	5	4	4	4	4	5	4	5	4	2	Yes / Ya	Your Salary reduction / Pengurangan pendapatan, Your Loss of side income / Kehilangan sumber pendapatan tambahan	Yes / Ya	Less time going out with family/friends/colleagues / Kurang masa di luar bersama dengan keluarga, kawan - kawan atau rakan sekerja, Less or no travelling activities / Kurang atau tiada aktiviti perlancongan, Less sports or outdoor activities / Kurang bersukan atau melakukan aktiviti luar, Less time spent on mass religious gathering/activities / Kurang meluangkan masa untuk berkumpul atas tujuan a…	Yes / Ya	Boring / Bosan, Sad / Sedih, Demotivated / Kurang bermotivasi	No / Tidak		Unfavourable working environment at home / Persekitaran yang tidak baik untuk bekerja di rumah, Easily distracted / Mudah tertarik dengan perkara di luar kerja, Less productivity or less achievement / Kurang produktiviti atau kurang pencapaian
Agree / Setuju	Female / Perempuan	21	Diploma	Management & Professional / Pengurusan & Profesional		Permanent / Tetap	1-5 years/ 1-5 tahun	Single / Bujang	Nil	Nil	< RM 4,849	Kota Kinabalu	Sabah	Surfing on the internet, badminton	3	3	4	3	3	2	2	3	3	3	2	3	4	3	2	3	2	2	3	3	2	3	3	3	2	No / Tidak		Yes / Ya	Less sports or outdoor activities / Kurang bersukan atau melakukan aktiviti luar, Less time spent on social gathering/activities / Kurang meluangkan masa dengan aktiviti sosial	Yes / Ya	Loneliness / Keseorangan, Boring / Bosan, Sad / Sedih, Lethargic / Berasa letih, Demotivated / Kurang bermotivasi	No / Tidak		Easily distracted / Mudah tertarik dengan perkara di luar kerja, Less productivity or less achievement / Kurang produktiviti atau kurang pencapaian, Less personal time / Kurang masa sendiri
Agree / Setuju	Female / Perempuan	23	Diploma	Supporting Group / Kumpulan Pelaksana		Permanent / Tetap	1-5 years/ 1-5 tahun	Single / Bujang	Nil	Nil	RM4,850 - RM10,959	Kudat	Sabah		3	2	3	3	3	3	2	3	3	3	2	2	3	3	3	3	4	3	3	3	3	3	3	3	3	No / Tidak		Yes / Ya	Less or no travelling activities / Kurang atau tiada aktiviti perlancongan, Less sports or outdoor activities / Kurang bersukan atau melakukan aktiviti luar, Less time spent on mass religious gathering/activities / Kurang meluangkan masa untuk berkumpul atas tujuan aktiviti keagamaan, Less time spent on social gathering/activities / Kurang meluangkan masa dengan aktiviti sosial	Yes / Ya	Loneliness / Keseorangan, Boring / Bosan, Sad / Sedih, Lethargic / Berasa letih, Demotivated / Kurang bermotivasi	Yes / Ya	Convenient / Memudahkan, More family time / Lebih banyak masa dengan keluarga, Flexible working time / Waktu pekerjaan yang tidak tetap
Agree / Setuju	Female / Perempuan	23	Diploma	Management & Professional / Pengurusan & Profesional		Contract / Kontrak	1-5 years/ 1-5 tahun	Single / Bujang	Nil	Nil	< RM 4,849	Lahad Datu	Sabah	play onlines games	4	5	3	5	4	2	3	2	2	5	3	3	5	4	3	5	1	3	3	5	5	4	5	5	4	Yes / Ya	Increased spending on food and beverages / Kenaikan perbelanjaan makanan	No / Tidak		No / Tidak		No / Tidak		Unfavourable working environment at home / Persekitaran yang tidak baik untuk bekerja di rumah
Agree / Setuju	Female / Perempuan	21	Diploma	Management & Professional / Pengurusan & Profesional		Permanent / Tetap	1-5 years/ 1-5 tahun	Single / Bujang	Nil	Nil	< RM 4,849	Sandakan	Sabah	Listening to music	4	5	3	5	2	2	4	4	4	4	4	4	4	4	5	4	5	4	4	4	4	4	4	3	3	No / Tidak		Yes / Ya	Less time going out with family/friends/colleagues / Kurang masa di luar bersama dengan keluarga, kawan - kawan atau rakan sekerja, Less or no travelling activities / Kurang atau tiada aktiviti perlancongan, Less sports or outdoor activities / Kurang bersukan atau melakukan aktiviti luar, Less time spent on social gathering/activities / Kurang meluangkan masa dengan aktiviti sosial	Yes / Ya	Boring / Bosan, Sad / Sedih, Demotivated / Kurang bermotivasi	No / Tidak		Less productivity or less achievement / Kurang produktiviti atau kurang pencapaian, Less personal time / Kurang masa sendiri
Agree / Setuju	Female / Perempuan	22	Matriculation / Matrikulasi	Management & Professional / Pengurusan & Profesional		Permanent / Tetap	1-5 years/ 1-5 tahun	Single / Bujang	Nil	Nil	< RM 4,849	Pitas	Sabah		4	2	4	4	3	3	4	4	3	3	4	2	4	2	1	2	4	4	4	4	5	3	2	2	3	No / Tidak		Yes / Ya	Less time going out with family/friends/colleagues / Kurang masa di luar bersama dengan keluarga, kawan - kawan atau rakan sekerja, Less or no travelling activities / Kurang atau tiada aktiviti perlancongan, Less sports or outdoor activities / Kurang bersukan atau melakukan aktiviti luar, Less time spent on social gathering/activities / Kurang meluangkan masa dengan aktiviti sosial	Yes / Ya	Loneliness / Keseorangan, Boring / Bosan, Lethargic / Berasa letih, Demotivated / Kurang bermotivasi	Yes / Ya	Convenient / Memudahkan, Avoidance of traffic jam / Dapat mengelakkan kesesakan lalu lintas, Less risks of getting infection and transmission from work place / Dapat mengurangkan risiko untuk dijangkiti atau menyebarkan penyakit di tempat kerja
Agree / Setuju	Female / Perempuan	21	Diploma	Management & Professional / Pengurusan & Profesional		Permanent / Tetap	1-5 years/ 1-5 tahun	Single / Bujang	Nil	Nil	< RM 4,849	Kota Kinabalu	Sabah		4	4	4	4	3	2	2	2	2	2	2	2	2	2	2	4	2	2	2	2	2	2	2	3	2	No / Tidak		Yes / Ya	Less sports or outdoor activities / Kurang bersukan atau melakukan aktiviti luar, Less time spent on mass religious gathering/activities / Kurang meluangkan masa untuk berkumpul atas tujuan aktiviti keagamaan	No / Tidak		Yes / Ya	More family time / Lebih banyak masa dengan keluarga, Avoidance of traffic jam / Dapat mengelakkan kesesakan lalu lintas, Less risks of getting infection and transmission from work place / Dapat mengurangkan risiko untuk dijangkiti atau menyebarkan penyakit di tempat kerja
Agree / Setuju	Female / Perempuan	21	Diploma	Management & Professional / Pengurusan & Profesional		Permanent / Tetap	1-5 years/ 1-5 tahun	Single / Bujang	Nil	Nil	< RM 4,849	Kota Kinabalu	Sabah	Reading and DIY	3	3	4	2	2	2	2	2	3	3	3	3	4	4	3	2	3	2	2	2	3	4	3	4	1	Yes / Ya	Your Salary reduction / Pengurangan pendapatan, Your Loss of side income / Kehilangan sumber pendapatan tambahan, Increased spending on utility bills / Kenaikan perbelanjaan dalam bill utiliti seperti air dan elektrik	Yes / Ya	Less time going out with family/friends/colleagues / Kurang masa di luar bersama dengan keluarga, kawan - kawan atau rakan sekerja, Less sports or outdoor activities / Kurang bersukan atau melakukan aktiviti luar, Less time spent on mass religious gathering/activities / Kurang meluangkan masa untuk berkumpul atas tujuan aktiviti keagamaan	No / Tidak		No / Tidak		Disturbed by children or spouse / Kesan gangguan daripada kanak - kanak atau isteri, Unfavourable working environment at home / Persekitaran yang tidak baik untuk bekerja di rumah, Easily distracted / Mudah tertarik dengan perkara di luar kerja, Less productivity or less achievement / Kurang produktiviti atau kurang pencapaian
Agree / Setuju	Female / Perempuan	21	Diploma	Management & Professional / Pengurusan & Profesional		Permanent / Tetap	1-5 years/ 1-5 tahun	Single / Bujang	Nil	Nil	< RM 4,849	Ranau	Sabah	Reading	3	4	5	4	3	2	3	3	3	4	2	3	5	2	2	3	1	3	3	3	4	4	4	3	2	No / Tidak		Yes / Ya	Less time going out with family/friends/colleagues / Kurang masa di luar bersama dengan keluarga, kawan - kawan atau rakan sekerja, Less sports or outdoor activities / Kurang bersukan atau melakukan aktiviti luar, Less time spent on mass religious gathering/activities / Kurang meluangkan masa untuk berkumpul atas tujuan aktiviti keagamaan, Less time spent on social gathering/activities / Kurang m…	Yes / Ya	Boring / Bosan, Demotivated / Kurang bermotivasi	No / Tidak		Easily distracted / Mudah tertarik dengan perkara di luar kerja, Less productivity or less achievement / Kurang produktiviti atau kurang pencapaian, Less personal time / Kurang masa sendiri
Agree / Setuju	Female / Perempuan	21	Diploma	Supporting Group / Kumpulan Pelaksana		Permanent / Tetap	1-5 years/ 1-5 tahun	Single / Bujang	Nil	Nil	< RM 4,849	Kota Kinabalu	Sabah	Cooking and sport	3	3	3	4	3	3	3	4	3	4	1	3	3	3	3	2	3	2	2	3	2	3	4	3	4	Yes / Ya	Your Salary reduction / Pengurangan pendapatan, Increased spending on food and beverages / Kenaikan perbelanjaan makanan	Yes / Ya	Less time going out with family/friends/colleagues / Kurang masa di luar bersama dengan keluarga, kawan - kawan atau rakan sekerja, Less sports or outdoor activities / Kurang bersukan atau melakukan aktiviti luar, Less time spent on mass religious gathering/activities / Kurang meluangkan masa untuk berkumpul atas tujuan aktiviti keagamaan, Less time spent on social gathering/activities / Kurang m…	Yes / Ya	Boring / Bosan, Sad / Sedih, Demotivated / Kurang bermotivasi	No / Tidak		Unfavourable working environment at home / Persekitaran yang tidak baik untuk bekerja di rumah, Less productivity or less achievement / Kurang produktiviti atau kurang pencapaian, Less personal time / Kurang masa sendiri
Agree / Setuju	Male / Lelaki	20	Matriculation / Matrikulasi	Management & Professional / Pengurusan & Profesional	Penjawat Tetap, Profesional	Permanent / Tetap	1-5 years/ 1-5 tahun	Single / Bujang	Nil	Nil	RM4,850 - RM10,959	Penampang	Sabah	Menyanyi	4	4	5	5	2	3	2	5	4	3	2	3	5	5	5	4	5	3	3	3	5	4	3	4	2	No / Tidak		Yes / Ya	Less time going out with family/friends/colleagues / Kurang masa di luar bersama dengan keluarga, kawan - kawan atau rakan sekerja, Less or no travelling activities / Kurang atau tiada aktiviti perlancongan, Less time spent on mass religious gathering/activities / Kurang meluangkan masa untuk berkumpul atas tujuan aktiviti keagamaan, Less time spent on social gathering/activities / Kurang meluang…	Yes / Ya	Loneliness / Keseorangan, Boring / Bosan, Sad / Sedih, Lethargic / Berasa letih, Demotivated / Kurang bermotivasi	Yes / Ya	More family time / Lebih banyak masa dengan keluarga, Flexible working time / Waktu pekerjaan yang tidak tetap, Less risks of getting infection and transmission from work place / Dapat mengurangkan risiko untuk dijangkiti atau menyebarkan penyakit di tempat kerja
Agree / Setuju	Female / Perempuan	21	Bachelor degree / Ijazah Sarjana Muda	Management & Professional / Pengurusan & Profesional		Permanent / Tetap	1-5 years/ 1-5 tahun	Single / Bujang	Nil	4-6	< RM 4,849	Kota Kinabalu	Sabah	Listening music	5	5	3	5	2	2	5	5	5	5	5	5	5	5	5	5	5	5	5	5	5	5	5	5	3	No / Tidak		Yes / Ya	Less time going out with family/friends/colleagues / Kurang masa di luar bersama dengan keluarga, kawan - kawan atau rakan sekerja, Less sports or outdoor activities / Kurang bersukan atau melakukan aktiviti luar, Less time spent on mass religious gathering/activities / Kurang meluangkan masa untuk berkumpul atas tujuan aktiviti keagamaan	Yes / Ya	Sad / Sedih, Demotivated / Kurang bermotivasi	No / Tidak		Less productivity or less achievement / Kurang produktiviti atau kurang pencapaian, Less personal time / Kurang masa sendiri
Agree / Setuju	Female / Perempuan	21	SPM	Management & Professional / Pengurusan & Profesional		Permanent / Tetap	1-5 years/ 1-5 tahun	Single / Bujang	Nil	Nil	< RM 4,849	Putatan	Sabah	Reading	3	3	3	3	3	3	2	3	2	2	2	4	4	2	3	3	3	3	3	3	3	3	4	3	2	No / Tidak		Yes / Ya	Less time going out with family/friends/colleagues / Kurang masa di luar bersama dengan keluarga, kawan - kawan atau rakan sekerja, Less or no travelling activities / Kurang atau tiada aktiviti perlancongan, Less sports or outdoor activities / Kurang bersukan atau melakukan aktiviti luar, Less time spent on social gathering/activities / Kurang meluangkan masa dengan aktiviti sosial	Yes / Ya	Boring / Bosan, Sad / Sedih, Lethargic / Berasa letih, Demotivated / Kurang bermotivasi	No / Tidak		Easily distracted / Mudah tertarik dengan perkara di luar kerja, Less productivity or less achievement / Kurang produktiviti atau kurang pencapaian, Less personal time / Kurang masa sendiri
Agree / Setuju	Female / Perempuan	24	Diploma	Management & Professional / Pengurusan & Profesional		Permanent / Tetap	1-5 years/ 1-5 tahun	Single / Bujang	Nil	Nil	< RM 4,849	Sipitang	Sabah		4	4	4	4	4	4	4	4	4	4	4	4	4	4	4	4	4	4	5	5	4	4	4	4	4	Yes / Ya	Your Loss of side income / Kehilangan sumber pendapatan tambahan	Yes / Ya	Less time going out with family/friends/colleagues / Kurang masa di luar bersama dengan keluarga, kawan - kawan atau rakan sekerja, Less or no travelling activities / Kurang atau tiada aktiviti perlancongan, Less time spent on mass religious gathering/activities / Kurang meluangkan masa untuk berkumpul atas tujuan aktiviti keagamaan	Yes / Ya	Loneliness / Keseorangan, Boring / Bosan, Lethargic / Berasa letih, Demotivated / Kurang bermotivasi	Yes / Ya	More family time / Lebih banyak masa dengan keluarga, Avoidance of traffic jam / Dapat mengelakkan kesesakan lalu lintas
Agree / Setuju	Female / Perempuan	21	Diploma	Management & Professional / Pengurusan & Profesional		Permanent / Tetap	< 1 year/ < 1 tahun	Single / Bujang	Nil	Nil	< RM 4,849	Kota Kinabalu	Sabah	Melukis	4	3	3	4	2	1	2	2	2	4	4	1	4	1	2	2	2	2	4	4	3	1	1	1	2	Yes / Ya	Your Salary reduction / Pengurangan pendapatan	Yes / Ya	Less time going out with family/friends/colleagues / Kurang masa di luar bersama dengan keluarga, kawan - kawan atau rakan sekerja, Less or no travelling activities / Kurang atau tiada aktiviti perlancongan, Less sports or outdoor activities / Kurang bersukan atau melakukan aktiviti luar, Less time spent on mass religious gathering/activities / Kurang meluangkan masa untuk berkumpul atas tujuan a…	Yes / Ya	Boring / Bosan, Sad / Sedih, Lethargic / Berasa letih, Demotivated / Kurang bermotivasi	No / Tidak		Easily distracted / Mudah tertarik dengan perkara di luar kerja, Less productivity or less achievement / Kurang produktiviti atau kurang pencapaian
Agree / Setuju	Female / Perempuan	20	Matriculation / Matrikulasi	Management & Professional / Pengurusan & Profesional		Permanent / Tetap	1-5 years/ 1-5 tahun	Single / Bujang	Nil	Nil	< RM 4,849	Keningau	Sabah		4	4	2	3	3	3	3	3	3	3	3	3	3	3	3	3	3	3	3	3	3	3	3	3	3	No / Tidak		No / Tidak		No / Tidak		Yes / Ya	Less risks of getting infection and transmission from work place / Dapat mengurangkan risiko untuk dijangkiti atau menyebarkan penyakit di tempat kerja
Agree / Setuju	Male / Lelaki	22	STPM	Supporting Group / Kumpulan Pelaksana		Permanent / Tetap	1-5 years/ 1-5 tahun	Single / Bujang	Nil	Nil	< RM 4,849	Kota Kinabalu	Sabah	Gaming	3	5	3	5	2	3	3	2	2	2	2	3	4	3	4	2	2	4	4	2	3	3	2	3	4	No / Tidak		Yes / Ya	Less time going out with family/friends/colleagues / Kurang masa di luar bersama dengan keluarga, kawan - kawan atau rakan sekerja	No / Tidak		No / Tidak		Easily distracted / Mudah tertarik dengan perkara di luar kerja
Agree / Setuju	Male / Lelaki	24	Diploma	Management & Professional / Pengurusan & Profesional		Contract / Kontrak	1-5 years/ 1-5 tahun	Single / Bujang	Nil	Nil	< RM 4,849	Beaufort	Sabah		4	5	4	5	3	1	4	4	4	5	4	3	4	4	5	4	5	4	4	4	4	3	4	4	3	Yes / Ya	Your Salary reduction / Pengurangan pendapatan, Increased spending on food and beverages / Kenaikan perbelanjaan makanan	Yes / Ya	Less time going out with family/friends/colleagues / Kurang masa di luar bersama dengan keluarga, kawan - kawan atau rakan sekerja, Less sports or outdoor activities / Kurang bersukan atau melakukan aktiviti luar, Less time spent on mass religious gathering/activities / Kurang meluangkan masa untuk berkumpul atas tujuan aktiviti keagamaan, Less time spent on social gathering/activities / Kurang m…	Yes / Ya	Boring / Bosan, Sad / Sedih, Lethargic / Berasa letih, Demotivated / Kurang bermotivasi	Yes / Ya	More family time / Lebih banyak masa dengan keluarga, Flexible working time / Waktu pekerjaan yang tidak tetap, Avoidance of traffic jam / Dapat mengelakkan kesesakan lalu lintas, Less risks of getting infection and transmission from work place / Dapat mengurangkan risiko untuk dijangkiti atau menyebarkan penyakit di tempat kerja
Agree / Setuju	Male / Lelaki	21	Matriculation / Matrikulasi	Management & Professional / Pengurusan & Profesional	Student	Permanent / Tetap	1-5 years/ 1-5 tahun	Single / Bujang	Nil	Nil	RM4,850 - RM10,959	Kota Kinabalu	Sabah	Drawing	4	3	3	4	3	3	3	4	3	3	4	5	4	4	3	4	4	4	4	5	4	3	4	3	3	No / Tidak		Yes / Ya	Less time going out with family/friends/colleagues / Kurang masa di luar bersama dengan keluarga, kawan - kawan atau rakan sekerja, Less or no travelling activities / Kurang atau tiada aktiviti perlancongan, Less sports or outdoor activities / Kurang bersukan atau melakukan aktiviti luar, Less time spent on mass religious gathering/activities / Kurang meluangkan masa untuk berkumpul atas tujuan a…	No / Tidak		No / Tidak		Easily distracted / Mudah tertarik dengan perkara di luar kerja
Agree / Setuju	Male / Lelaki	21	Diploma	Management & Professional / Pengurusan & Profesional	Pelajar	Permanent / Tetap	1-5 years/ 1-5 tahun	Single / Bujang	Nil	Nil	RM4,850 - RM10,959	Kinabatangan	Sabah	playing football and video game	3	5	4	4	3	3	4	4	4	4	5	4	5	3	5	3	4	4	5	5	4	5	5	5	3	No / Tidak		Yes / Ya	Less time going out with family/friends/colleagues / Kurang masa di luar bersama dengan keluarga, kawan - kawan atau rakan sekerja, Less or no travelling activities / Kurang atau tiada aktiviti perlancongan, Less sports or outdoor activities / Kurang bersukan atau melakukan aktiviti luar, Less time spent on mass religious gathering/activities / Kurang meluangkan masa untuk berkumpul atas tujuan a…	Yes / Ya	Boring / Bosan, Demotivated / Kurang bermotivasi	No / Tidak		Unfavourable working environment at home / Persekitaran yang tidak baik untuk bekerja di rumah, Easily distracted / Mudah tertarik dengan perkara di luar kerja, Less productivity or less achievement / Kurang produktiviti atau kurang pencapaian, Less personal time / Kurang masa sendiri
Agree / Setuju	Female / Perempuan	23	Diploma	Management & Professional / Pengurusan & Profesional	Bekas pelajar	Contract / Kontrak	1-5 years/ 1-5 tahun	Married / Berkahwin	Nil	Nil	< RM 4,849	Kota Kinabalu	Sabah	Cook	3	4	3	2	1	1	3	4	4	4	2	2	3	3	3	1	3	3	3	2	3	2	3	3	2	Yes / Ya	Need to buy data for online classes	Yes / Ya	Less time spent on social gathering/activities / Kurang meluangkan masa dengan aktiviti sosial	No / Tidak		Yes / Ya	Convenient / Memudahkan, More family time / Lebih banyak masa dengan keluarga, Avoidance of traffic jam / Dapat mengelakkan kesesakan lalu lintas, Less risks of getting infection and transmission from work place / Dapat mengurangkan risiko untuk dijangkiti atau menyebarkan penyakit di tempat kerja
Agree / Setuju	Male / Lelaki	23	Diploma	Management & Professional / Pengurusan & Profesional		Contract / Kontrak	1-5 years/ 1-5 tahun	Single / Bujang	Nil	Nil	< RM 4,849	Tenom	Sabah		3	4	4	4	3	3	3	3	3	4	5	3	3	3	3	3	3	3	3	3	3	3	3	3	3	Yes / Ya	Increased spending on food and beverages / Kenaikan perbelanjaan makanan	Yes / Ya	Less time going out with family/friends/colleagues / Kurang masa di luar bersama dengan keluarga, kawan - kawan atau rakan sekerja	Yes / Ya	Loneliness / Keseorangan, Boring / Bosan, Demotivated / Kurang bermotivasi	Yes / Ya	More family time / Lebih banyak masa dengan keluarga, Avoidance of traffic jam / Dapat mengelakkan kesesakan lalu lintas, Less risks of getting infection and transmission from work place / Dapat mengurangkan risiko untuk dijangkiti atau menyebarkan penyakit di tempat kerja
Agree / Setuju	Female / Perempuan	22	Diploma	Management & Professional / Pengurusan & Profesional		Permanent / Tetap	< 1 year/ < 1 tahun	Single / Bujang	Nil	Nil	< RM 4,849	Kota Kinabalu	Sabah	hiking	4	4	3	5	5	5	4	3	3	4	4	2	3	3	3	5	5	3	5	5	5	5	5	4	2	Yes / Ya	Increased spending on food and beverages / Kenaikan perbelanjaan makanan, Increased spending on sports and leisure activities / Kenaikan perbelanjaan dalam aktiviti sukan, Increased spending on utility bills / Kenaikan perbelanjaan dalam bill utiliti seperti air dan elektrik	Yes / Ya	Less time going out with family/friends/colleagues / Kurang masa di luar bersama dengan keluarga, kawan - kawan atau rakan sekerja, Less or no travelling activities / Kurang atau tiada aktiviti perlancongan, Less sports or outdoor activities / Kurang bersukan atau melakukan aktiviti luar, Less time spent on mass religious gathering/activities / Kurang meluangkan masa untuk berkumpul atas tujuan a…	Yes / Ya	Loneliness / Keseorangan, Boring / Bosan, Sad / Sedih, Lethargic / Berasa letih, Demotivated / Kurang bermotivasi	No / Tidak		Disturbed by children or spouse / Kesan gangguan daripada kanak - kanak atau isteri, Unfavourable working environment at home / Persekitaran yang tidak baik untuk bekerja di rumah, Easily distracted / Mudah tertarik dengan perkara di luar kerja, Less productivity or less achievement / Kurang produktiviti atau kurang pencapaian, Less personal time / Kurang masa sendiri
Agree / Setuju	Female / Perempuan	21	Bachelor degree / Ijazah Sarjana Muda	Management & Professional / Pengurusan & Profesional		Permanent / Tetap	1-5 years/ 1-5 tahun	Single / Bujang	Nil	Nil	< RM 4,849	Papar	Sabah	Listening to music	3	4	4	4	3	2	4	3	2	5	5	3	2	2	1	4	4	2	2	4	3	2	4	1	4	Yes / Ya	Increased spending on food and beverages / Kenaikan perbelanjaan makanan	Yes / Ya	Less time going out with family/friends/colleagues / Kurang masa di luar bersama dengan keluarga, kawan - kawan atau rakan sekerja, Less or no travelling activities / Kurang atau tiada aktiviti perlancongan, Less sports or outdoor activities / Kurang bersukan atau melakukan aktiviti luar, Less time spent on mass religious gathering/activities / Kurang meluangkan masa untuk berkumpul atas tujuan a…	Yes / Ya	Boring / Bosan, Demotivated / Kurang bermotivasi	No / Tidak		Less productivity or less achievement / Kurang produktiviti atau kurang pencapaian
Agree / Setuju	Female / Perempuan	21	Diploma	Management & Professional / Pengurusan & Profesional		Permanent / Tetap	1-5 years/ 1-5 tahun	Single / Bujang	Nil	Nil	< RM 4,849	Semporna	Sabah	Tidur	4	4	4	4	1	2	3	3	5	5	4	4	3	4	4	2	3	3	3	3	4	5	5	5	5	Yes / Ya	Increased spending on food and beverages / Kenaikan perbelanjaan makanan	Yes / Ya	Less time spent on social gathering/activities / Kurang meluangkan masa dengan aktiviti sosial	Yes / Ya	Boring / Bosan	No / Tidak		Less personal time / Kurang masa sendiri
Agree / Setuju	Female / Perempuan	21	Diploma	Management & Professional / Pengurusan & Profesional	Professional	Permanent / Tetap	1-5 years/ 1-5 tahun	Single / Bujang	Nil	Nil	< RM 4,849	Kota Kinabalu	Sabah	Reading	3	4	1	5	2	2	3	3	3	3	3	2	4	2	3	2	2	3	3	3	3	3	4	3	2	Yes / Ya	Your Salary reduction / Pengurangan pendapatan, Your Loss of side income / Kehilangan sumber pendapatan tambahan, Increased spending on utility bills / Kenaikan perbelanjaan dalam bill utiliti seperti air dan elektrik	Yes / Ya	Less time going out with family/friends/colleagues / Kurang masa di luar bersama dengan keluarga, kawan - kawan atau rakan sekerja, Less time spent on mass religious gathering/activities / Kurang meluangkan masa untuk berkumpul atas tujuan aktiviti keagamaan, Less time spent on social gathering/activities / Kurang meluangkan masa dengan aktiviti sosial	Yes / Ya	Loneliness / Keseorangan, Boring / Bosan, Sad / Sedih, Demotivated / Kurang bermotivasi	Yes / Ya	Avoidance of traffic jam / Dapat mengelakkan kesesakan lalu lintas, Less risks of getting infection and transmission from work place / Dapat mengurangkan risiko untuk dijangkiti atau menyebarkan penyakit di tempat kerja
Agree / Setuju	Male / Lelaki	21	SPM	Management & Professional / Pengurusan & Profesional		Permanent / Tetap	1-5 years/ 1-5 tahun	Single / Bujang	Nil	Nil	< RM 4,849	Kota Kinabalu	Sabah		3	5	1	4	4	4	3	3	4	3	2	2	4	3	3	2	3	4	4	3	4	2	3	2	4	Yes / Ya	Your Loss of side income / Kehilangan sumber pendapatan tambahan, Your spouse’s salary reduction / Pengurangan pendapatan pasangan, Increased spending on food and beverages / Kenaikan perbelanjaan makanan, Increased spending on sports and leisure activities / Kenaikan perbelanjaan dalam aktiviti sukan	Yes / Ya	Less time going out with family/friends/colleagues / Kurang masa di luar bersama dengan keluarga, kawan - kawan atau rakan sekerja, Less or no travelling activities / Kurang atau tiada aktiviti perlancongan, Less sports or outdoor activities / Kurang bersukan atau melakukan aktiviti luar, Less time spent on mass religious gathering/activities / Kurang meluangkan masa untuk berkumpul atas tujuan a…	Yes / Ya	Loneliness / Keseorangan, Boring / Bosan, Sad / Sedih, Lethargic / Berasa letih, Demotivated / Kurang bermotivasi	No / Tidak		Disturbed by children or spouse / Kesan gangguan daripada kanak - kanak atau isteri, Unfavourable working environment at home / Persekitaran yang tidak baik untuk bekerja di rumah, Less personal time / Kurang masa sendiri
Agree / Setuju	Male / Lelaki	21	SPM	Management & Professional / Pengurusan & Profesional	Penjawat tetap	Permanent / Tetap	1-5 years/ 1-5 tahun	Single / Bujang	Nil	Nil	< RM 4,849	Kota Kinabalu	Sabah	Reading	4	4	4	4	4	4	4	4	4	4	4	4	4	4	4	4	4	3	4	3	4	4	4	4	4	No / Tidak		No / Tidak		Yes / Ya	Loneliness / Keseorangan, Boring / Bosan, Sad / Sedih	No / Tidak		Easily distracted / Mudah tertarik dengan perkara di luar kerja, Less productivity or less achievement / Kurang produktiviti atau kurang pencapaian
Agree / Setuju	Female / Perempuan	23	Bachelor degree / Ijazah Sarjana Muda	Management & Professional / Pengurusan & Profesional		Permanent / Tetap	1-5 years/ 1-5 tahun	Single / Bujang	Nil	Nil	RM4,850 - RM10,959	Kota Kinabalu	Sabah	Video game	4	4	5	5	2	2	2	2	3	3	4	4	4	5	5	4	4	4	4	3	4	4	4	4	2	No / Tidak		Yes / Ya	Less time going out with family/friends/colleagues / Kurang masa di luar bersama dengan keluarga, kawan - kawan atau rakan sekerja, Less or no travelling activities / Kurang atau tiada aktiviti perlancongan, Less sports or outdoor activities / Kurang bersukan atau melakukan aktiviti luar, Less time spent on mass religious gathering/activities / Kurang meluangkan masa untuk berkumpul atas tujuan a…	Yes / Ya	Loneliness / Keseorangan, Boring / Bosan, Sad / Sedih, Demotivated / Kurang bermotivasi	No / Tidak		Disturbed by children or spouse / Kesan gangguan daripada kanak - kanak atau isteri, Unfavourable working environment at home / Persekitaran yang tidak baik untuk bekerja di rumah, Easily distracted / Mudah tertarik dengan perkara di luar kerja, Less productivity or less achievement / Kurang produktiviti atau kurang pencapaian, Less personal time / Kurang masa sendiri
Agree / Setuju	Male / Lelaki	30	Diploma	Management & Professional / Pengurusan & Profesional		Permanent / Tetap	1-5 years/ 1-5 tahun	Married / Berkahwin	Nil	Nil	< RM 4,849	Kota Kinabalu	Sabah		4	4	2	4	2	1	4	4	5	5	4	4	5	3	4	4	3	4	3	5	4	3	4	4	2	Yes / Ya	Increased spending on food and beverages / Kenaikan perbelanjaan makanan, Increased spending on utility bills / Kenaikan perbelanjaan dalam bill utiliti seperti air dan elektrik	Yes / Ya	Less or no travelling activities / Kurang atau tiada aktiviti perlancongan, Less sports or outdoor activities / Kurang bersukan atau melakukan aktiviti luar, Less time spent on mass religious gathering/activities / Kurang meluangkan masa untuk berkumpul atas tujuan aktiviti keagamaan, Less time spent on social gathering/activities / Kurang meluangkan masa dengan aktiviti sosial	Yes / Ya	Boring / Bosan, Lethargic / Berasa letih, Demotivated / Kurang bermotivasi	Yes / Ya	Convenient / Memudahkan, More family time / Lebih banyak masa dengan keluarga, Flexible working time / Waktu pekerjaan yang tidak tetap, Avoidance of traffic jam / Dapat mengelakkan kesesakan lalu lintas, Less risks of getting infection and transmission from work place / Dapat mengurangkan risiko untuk dijangkiti atau menyebarkan penyakit di tempat kerja
Agree / Setuju	Female / Perempuan	25	Bachelor degree / Ijazah Sarjana Muda	Management & Professional / Pengurusan & Profesional	Penjawat awam	Permanent / Tetap	1-5 years/ 1-5 tahun	Single / Bujang	Nil	Nil	< RM 4,849	Kota Kinabalu	Selangor		3	3	3	3	3	3	3	3	3	3	3	3	3	3	3	3	3	3	3	3	3	3	3	3	3	Yes / Ya	Your Salary reduction / Pengurangan pendapatan	Yes / Ya	Less time going out with family/friends/colleagues / Kurang masa di luar bersama dengan keluarga, kawan - kawan atau rakan sekerja, Less or no travelling activities / Kurang atau tiada aktiviti perlancongan, Less sports or outdoor activities / Kurang bersukan atau melakukan aktiviti luar, Less time spent on mass religious gathering/activities / Kurang meluangkan masa untuk berkumpul atas tujuan a…	Yes / Ya	Loneliness / Keseorangan, Boring / Bosan, Sad / Sedih, Lethargic / Berasa letih, Demotivated / Kurang bermotivasi	Yes / Ya	Convenient / Memudahkan, More family time / Lebih banyak masa dengan keluarga, Flexible working time / Waktu pekerjaan yang tidak tetap, Avoidance of traffic jam / Dapat mengelakkan kesesakan lalu lintas, Less risks of getting infection and transmission from work place / Dapat mengurangkan risiko untuk dijangkiti atau menyebarkan penyakit di tempat kerja
Agree / Setuju	Female / Perempuan	24	Bachelor degree / Ijazah Sarjana Muda	Management & Professional / Pengurusan & Profesional	Student	Permanent / Tetap	1-5 years/ 1-5 tahun	Single / Bujang	Nil	Nil	< RM 4,849	Kota Kinabalu	Pulau Pinang		4	4	1	5	5	4	2	4	4	2	3	2	3	2	3	3	1	1	1	2	1	3	3	3	1	Yes / Ya	Your job loss / Kehilangan pekerjaan, Your Salary reduction / Pengurangan pendapatan, Your Loss of side income / Kehilangan sumber pendapatan tambahan, Your spouse’s job loss / Pasangan hilang pekerjaan, Your spouse’s salary reduction / Pengurangan pendapatan pasangan, Your spouse’s loss of side income / Pasangan hilang sumber pendapatan tambahan, Increased spending on food and beverages / Kenaik…	Yes / Ya	Less time going out with family/friends/colleagues / Kurang masa di luar bersama dengan keluarga, kawan - kawan atau rakan sekerja, Less or no travelling activities / Kurang atau tiada aktiviti perlancongan, Less sports or outdoor activities / Kurang bersukan atau melakukan aktiviti luar, Less time spent on social gathering/activities / Kurang meluangkan masa dengan aktiviti sosial	Yes / Ya	Loneliness / Keseorangan, Boring / Bosan, Sad / Sedih, Lethargic / Berasa letih, Demotivated / Kurang bermotivasi	Yes / Ya	H
Agree / Setuju	Female / Perempuan	30	Bachelor degree / Ijazah Sarjana Muda	Management & Professional / Pengurusan & Profesional	Penjawat Awam	Permanent / Tetap	1-5 years/ 1-5 tahun	Single / Bujang	Nil	Nil	< RM 4,849	Tuaran	Sabah	Membaca	4	3	2	4	2	1	3	2	2	2	4	2	4	3	2	2	2	2	4	3	4	3	2	4	2	Yes / Ya	Your Loss of side income / Kehilangan sumber pendapatan tambahan, Increased spending on food and beverages / Kenaikan perbelanjaan makanan, Increased spending on utility bills / Kenaikan perbelanjaan dalam bill utiliti seperti air dan elektrik	Yes / Ya	Less time going out with family/friends/colleagues / Kurang masa di luar bersama dengan keluarga, kawan - kawan atau rakan sekerja, Less or no travelling activities / Kurang atau tiada aktiviti perlancongan, Less sports or outdoor activities / Kurang bersukan atau melakukan aktiviti luar, Less time spent on mass religious gathering/activities / Kurang meluangkan masa untuk berkumpul atas tujuan a…	Yes / Ya	Loneliness / Keseorangan, Boring / Bosan, Demotivated / Kurang bermotivasi	No / Tidak		Unfavourable working environment at home / Persekitaran yang tidak baik untuk bekerja di rumah, Easily distracted / Mudah tertarik dengan perkara di luar kerja, Less productivity or less achievement / Kurang produktiviti atau kurang pencapaian
Agree / Setuju	Female / Perempuan	23	Bachelor degree / Ijazah Sarjana Muda	Management & Professional / Pengurusan & Profesional		Contract / Kontrak	< 1 year/ < 1 tahun	Single / Bujang	Nil	Nil	RM4,850 - RM10,959	Kota Kinabalu	Sabah	Reading	3	2	3	5	3	3	2	4	4	4	4	3	5	4	4	2	3	3	2	5	4	1	3	5	2	No / Tidak		Yes / Ya	Less time going out with family/friends/colleagues / Kurang masa di luar bersama dengan keluarga, kawan - kawan atau rakan sekerja, Less or no travelling activities / Kurang atau tiada aktiviti perlancongan, Less time spent on mass religious gathering/activities / Kurang meluangkan masa untuk berkumpul atas tujuan aktiviti keagamaan, Less time spent on social gathering/activities / Kurang meluang…	Yes / Ya	Loneliness / Keseorangan, Boring / Bosan, Sad / Sedih, Lethargic / Berasa letih, Demotivated / Kurang bermotivasi	No / Tidak		Unfavourable working environment at home / Persekitaran yang tidak baik untuk bekerja di rumah, Easily distracted / Mudah tertarik dengan perkara di luar kerja, Less productivity or less achievement / Kurang produktiviti atau kurang pencapaian, Less personal time / Kurang masa sendiri
Agree / Setuju	Female / Perempuan	23	Bachelor degree / Ijazah Sarjana Muda	Management & Professional / Pengurusan & Profesional		Permanent / Tetap	5-9 years/ 5-9 tahun	Single / Bujang	Nil	Nil	< RM 4,849	Putatan	Sabah	Playing video games, drawing	4	2	2	2	4	2	5	4	4	3	1	5	5	4	5	4	5	5	4	5	5	5	5	5	4	No / Tidak		Yes / Ya	Less time going out with family/friends/colleagues / Kurang masa di luar bersama dengan keluarga, kawan - kawan atau rakan sekerja, Less or no travelling activities / Kurang atau tiada aktiviti perlancongan, Less sports or outdoor activities / Kurang bersukan atau melakukan aktiviti luar	Yes / Ya	Loneliness / Keseorangan, Boring / Bosan, Lethargic / Berasa letih, Demotivated / Kurang bermotivasi	Yes / Ya	Convenient / Memudahkan, More family time / Lebih banyak masa dengan keluarga, Flexible working time / Waktu pekerjaan yang tidak tetap, Avoidance of traffic jam / Dapat mengelakkan kesesakan lalu lintas, Less risks of getting infection and transmission from work place / Dapat mengurangkan risiko untuk dijangkiti atau menyebarkan penyakit di tempat kerja
Agree / Setuju	Female / Perempuan	23	Bachelor degree / Ijazah Sarjana Muda	Management & Professional / Pengurusan & Profesional		Permanent / Tetap	1-5 years/ 1-5 tahun	Single / Bujang	≥ 7	Nil	< RM 4,849	Kota Kinabalu	Selangor	cooking	4	3	3	3	1	2	3	3	3	4	3	3	4	4	3	4	4	4	3	4	3	3	4	3	4	No / Tidak		Yes / Ya	Less time going out with family/friends/colleagues / Kurang masa di luar bersama dengan keluarga, kawan - kawan atau rakan sekerja, Less or no travelling activities / Kurang atau tiada aktiviti perlancongan, Less sports or outdoor activities / Kurang bersukan atau melakukan aktiviti luar	Yes / Ya	Lethargic / Berasa letih, Demotivated / Kurang bermotivasi	Yes / Ya	Flexible working time / Waktu pekerjaan yang tidak tetap, Avoidance of traffic jam / Dapat mengelakkan kesesakan lalu lintas
Agree / Setuju	Male / Lelaki	25	Bachelor degree / Ijazah Sarjana Muda	Management & Professional / Pengurusan & Profesional		Contract / Kontrak	1-5 years/ 1-5 tahun	Single / Bujang	Nil	Nil	< RM 4,849	Kota Kinabalu	Sabah	Jogging	1	1	2	3	5	1	2	3	1	2	1	2	3	1	1	3	1	2	3	3	3	1	1	1	2	Yes / Ya	Your Salary reduction / Pengurangan pendapatan, Increased spending on food and beverages / Kenaikan perbelanjaan makanan	Yes / Ya	Less time going out with family/friends/colleagues / Kurang masa di luar bersama dengan keluarga, kawan - kawan atau rakan sekerja, Less or no travelling activities / Kurang atau tiada aktiviti perlancongan, Less sports or outdoor activities / Kurang bersukan atau melakukan aktiviti luar, Less time spent on mass religious gathering/activities / Kurang meluangkan masa untuk berkumpul atas tujuan a…	Yes / Ya	Loneliness / Keseorangan, Boring / Bosan, Sad / Sedih, Lethargic / Berasa letih, Demotivated / Kurang bermotivasi, Confined	No / Tidak		Unfavourable working environment at home / Persekitaran yang tidak baik untuk bekerja di rumah, Easily distracted / Mudah tertarik dengan perkara di luar kerja, Less productivity or less achievement / Kurang produktiviti atau kurang pencapaian, Less personal time / Kurang masa sendiri
Agree / Setuju	Female / Perempuan	24	Bachelor degree / Ijazah Sarjana Muda	Management & Professional / Pengurusan & Profesional		Permanent / Tetap	1-5 years/ 1-5 tahun	Single / Bujang	Nil	Nil	< RM 4,849	Penampang	Sabah	Exercise	3	4	5	5	2	2	3	3	4	4	4	4	5	5	4	5	5	4	4	5	5	5	5	5	4	No / Tidak		Yes / Ya	Less time going out with family/friends/colleagues / Kurang masa di luar bersama dengan keluarga, kawan - kawan atau rakan sekerja, Less or no travelling activities / Kurang atau tiada aktiviti perlancongan, Less sports or outdoor activities / Kurang bersukan atau melakukan aktiviti luar, Less time spent on social gathering/activities / Kurang meluangkan masa dengan aktiviti sosial	Yes / Ya	Loneliness / Keseorangan, Boring / Bosan, Sad / Sedih, Demotivated / Kurang bermotivasi	No / Tidak		Easily distracted / Mudah tertarik dengan perkara di luar kerja, Less productivity or less achievement / Kurang produktiviti atau kurang pencapaian
Agree / Setuju	Female / Perempuan	23	Bachelor degree / Ijazah Sarjana Muda	Management & Professional / Pengurusan & Profesional		Permanent / Tetap	1-5 years/ 1-5 tahun	Single / Bujang	Nil	Nil	RM4,850 - RM10,959	Kota Kinabalu	Selangor	Watching movies	4	4	5	5	4	4	4	3	3	5	5	5	5	5	4	5	5	5	4	5	5	5	5	5	5	No / Tidak		Yes / Ya	Less time going out with family/friends/colleagues / Kurang masa di luar bersama dengan keluarga, kawan - kawan atau rakan sekerja, Less or no travelling activities / Kurang atau tiada aktiviti perlancongan, Less sports or outdoor activities / Kurang bersukan atau melakukan aktiviti luar, Less time spent on mass religious gathering/activities / Kurang meluangkan masa untuk berkumpul atas tujuan a…	No / Tidak		Yes / Ya	Convenient / Memudahkan, More family time / Lebih banyak masa dengan keluarga, Flexible working time / Waktu pekerjaan yang tidak tetap, Less risks of getting infection and transmission from work place / Dapat mengurangkan risiko untuk dijangkiti atau menyebarkan penyakit di tempat kerja
Agree / Setuju	Female / Perempuan	21	Diploma	Management & Professional / Pengurusan & Profesional		Permanent / Tetap	1-5 years/ 1-5 tahun	Single / Bujang	Nil	Nil	RM4,850 - RM10,959	Kota Kinabalu	Sabah	Watching movie	3	4	4	5	2	2	4	3	2	4	3	4	3	3	3	3	3	3	4	4	5	4	4	3	3	No / Tidak		Yes / Ya	Less time going out with family/friends/colleagues / Kurang masa di luar bersama dengan keluarga, kawan - kawan atau rakan sekerja, Less or no travelling activities / Kurang atau tiada aktiviti perlancongan, Less sports or outdoor activities / Kurang bersukan atau melakukan aktiviti luar, Less time spent on mass religious gathering/activities / Kurang meluangkan masa untuk berkumpul atas tujuan a…	Yes / Ya	Boring / Bosan, Sad / Sedih, Lethargic / Berasa letih, Demotivated / Kurang bermotivasi	No / Tidak		Unfavourable working environment at home / Persekitaran yang tidak baik untuk bekerja di rumah, Easily distracted / Mudah tertarik dengan perkara di luar kerja, Less productivity or less achievement / Kurang produktiviti atau kurang pencapaian, Less personal time / Kurang masa sendiri
Agree / Setuju	Female / Perempuan	30	Bachelor degree / Ijazah Sarjana Muda	Management & Professional / Pengurusan & Profesional		Permanent / Tetap	1-5 years/ 1-5 tahun	Married / Berkahwin	1-3	1-3	≥ RM 10,960	Kota Kinabalu	Sabah		4	4	2	3	2	2	3	3	3	4	3	3	3	3	3	3	3	3	3	3	3	2	3	3	3	No / Tidak		Yes / Ya	Less time going out with family/friends/colleagues / Kurang masa di luar bersama dengan keluarga, kawan - kawan atau rakan sekerja, Less or no travelling activities / Kurang atau tiada aktiviti perlancongan, Less sports or outdoor activities / Kurang bersukan atau melakukan aktiviti luar, Less time spent on mass religious gathering/activities / Kurang meluangkan masa untuk berkumpul atas tujuan a…	Yes / Ya	Boring / Bosan, Lethargic / Berasa letih, Demotivated / Kurang bermotivasi	Yes / Ya	Convenient / Memudahkan, More family time / Lebih banyak masa dengan keluarga, Flexible working time / Waktu pekerjaan yang tidak tetap, Avoidance of traffic jam / Dapat mengelakkan kesesakan lalu lintas, Less risks of getting infection and transmission from work place / Dapat mengurangkan risiko untuk dijangkiti atau menyebarkan penyakit di tempat kerja
Agree / Setuju	Female / Perempuan	25	Bachelor degree / Ijazah Sarjana Muda	Management & Professional / Pengurusan & Profesional		Permanent / Tetap	1-5 years/ 1-5 tahun	Single / Bujang	Nil	Nil	< RM 4,849	Kota Kinabalu	Sabah	Reading	4	4	5	5	4	5	5	4	5	5	4	5	5	5	5	5	5	4	5	5	5	5	5	5	5	No / Tidak		Yes / Ya	Less time going out with family/friends/colleagues / Kurang masa di luar bersama dengan keluarga, kawan - kawan atau rakan sekerja, Less or no travelling activities / Kurang atau tiada aktiviti perlancongan, Less time spent on mass religious gathering/activities / Kurang meluangkan masa untuk berkumpul atas tujuan aktiviti keagamaan, Less time spent on social gathering/activities / Kurang meluang…	Yes / Ya	Sad / Sedih, Lethargic / Berasa letih, Demotivated / Kurang bermotivasi	No / Tidak		Easily distracted / Mudah tertarik dengan perkara di luar kerja, Less productivity or less achievement / Kurang produktiviti atau kurang pencapaian
Agree / Setuju	Female / Perempuan	23	Bachelor degree / Ijazah Sarjana Muda	Management & Professional / Pengurusan & Profesional		Permanent / Tetap	1-5 years/ 1-5 tahun	Single / Bujang	Nil	Nil	RM4,850 - RM10,959	Putatan	Sabah	Reading	3	3	3	4	3	3	3	3	3	3	3	3	3	3	3	3	3	2	3	3	3	3	4	4	2	No / Tidak		Yes / Ya	Less time going out with family/friends/colleagues / Kurang masa di luar bersama dengan keluarga, kawan - kawan atau rakan sekerja, Less or no travelling activities / Kurang atau tiada aktiviti perlancongan, Less sports or outdoor activities / Kurang bersukan atau melakukan aktiviti luar, Less time spent on mass religious gathering/activities / Kurang meluangkan masa untuk berkumpul atas tujuan a…	Yes / Ya	Sad / Sedih, Lethargic / Berasa letih, Demotivated / Kurang bermotivasi	No / Tidak		Unfavourable working environment at home / Persekitaran yang tidak baik untuk bekerja di rumah, Easily distracted / Mudah tertarik dengan perkara di luar kerja, Less productivity or less achievement / Kurang produktiviti atau kurang pencapaian, Less personal time / Kurang masa sendiri
Agree / Setuju	Female / Perempuan	23	Matriculation / Matrikulasi	Management & Professional / Pengurusan & Profesional		Permanent / Tetap	1-5 years/ 1-5 tahun	Single / Bujang	Nil	Nil	≥ RM 10,960	Kota Kinabalu	Selangor	Jogging	4	4	2	5	2	2	2	4	4	4	4	4	4	4	2	4	2	2	4	4	4	5	5	5	4	No / Tidak		Yes / Ya	Less time going out with family/friends/colleagues / Kurang masa di luar bersama dengan keluarga, kawan - kawan atau rakan sekerja, Less or no travelling activities / Kurang atau tiada aktiviti perlancongan, Less sports or outdoor activities / Kurang bersukan atau melakukan aktiviti luar, Less time spent on mass religious gathering/activities / Kurang meluangkan masa untuk berkumpul atas tujuan a…	Yes / Ya	Boring / Bosan, Demotivated / Kurang bermotivasi	No / Tidak		Unfavourable working environment at home / Persekitaran yang tidak baik untuk bekerja di rumah, Easily distracted / Mudah tertarik dengan perkara di luar kerja, Less productivity or less achievement / Kurang produktiviti atau kurang pencapaian, Less personal time / Kurang masa sendiri
Agree / Setuju	Female / Perempuan	25	Bachelor degree / Ijazah Sarjana Muda	Management & Professional / Pengurusan & Profesional		Permanent / Tetap	1-5 years/ 1-5 tahun	Single / Bujang	Nil	Nil	< RM 4,849	Kota Kinabalu	Sabah	Playing badminton	4	5	5	5	2	1	5	5	5	5	5	5	5	4	5	4	5	5	5	5	5	5	5	4	4	No / Tidak		Yes / Ya	Less time going out with family/friends/colleagues / Kurang masa di luar bersama dengan keluarga, kawan - kawan atau rakan sekerja, Less or no travelling activities / Kurang atau tiada aktiviti perlancongan, Less sports or outdoor activities / Kurang bersukan atau melakukan aktiviti luar, Less time spent on social gathering/activities / Kurang meluangkan masa dengan aktiviti sosial	Yes / Ya	Loneliness / Keseorangan, Boring / Bosan, Demotivated / Kurang bermotivasi	No / Tidak		Disturbed by children or spouse / Kesan gangguan daripada kanak - kanak atau isteri, Unfavourable working environment at home / Persekitaran yang tidak baik untuk bekerja di rumah, Less personal time / Kurang masa sendiri
Agree / Setuju	Female / Perempuan	32	Bachelor degree / Ijazah Sarjana Muda	Management & Professional / Pengurusan & Profesional		Permanent / Tetap	1-5 years/ 1-5 tahun	Single / Bujang	Nil	Nil	< RM 4,849	Kota Kinabalu	Sabah	Listening to music	3	2	3	5	4	3	4	4	4	3	2	3	3	2	2	1	2	3	3	3	3	2	3	3	2	No / Tidak		Yes / Ya	Less time going out with family/friends/colleagues / Kurang masa di luar bersama dengan keluarga, kawan - kawan atau rakan sekerja, Less or no travelling activities / Kurang atau tiada aktiviti perlancongan, Less sports or outdoor activities / Kurang bersukan atau melakukan aktiviti luar, Less time spent on mass religious gathering/activities / Kurang meluangkan masa untuk berkumpul atas tujuan a…	Yes / Ya	Loneliness / Keseorangan, Boring / Bosan, Sad / Sedih, Lethargic / Berasa letih, Demotivated / Kurang bermotivasi	No / Tidak		Unfavourable working environment at home / Persekitaran yang tidak baik untuk bekerja di rumah, Easily distracted / Mudah tertarik dengan perkara di luar kerja, Less productivity or less achievement / Kurang produktiviti atau kurang pencapaian
Agree / Setuju	Female / Perempuan	30	Bachelor degree / Ijazah Sarjana Muda	Management & Professional / Pengurusan & Profesional	Penjawat tetap	Permanent / Tetap	< 1 year/ < 1 tahun	Single / Bujang	Nil	Nil	< RM 4,849	Kota Kinabalu	Sabah		4	4	4	2	4	2	4	4	3	4	4	4	5	3	2	4	4	4	3	3	4	4	4	4	2	No / Tidak		Yes / Ya	Less time going out with family/friends/colleagues / Kurang masa di luar bersama dengan keluarga, kawan - kawan atau rakan sekerja, Less or no travelling activities / Kurang atau tiada aktiviti perlancongan, Less sports or outdoor activities / Kurang bersukan atau melakukan aktiviti luar, Less time spent on mass religious gathering/activities / Kurang meluangkan masa untuk berkumpul atas tujuan a…	Yes / Ya	Boring / Bosan, Lethargic / Berasa letih, Demotivated / Kurang bermotivasi	Yes / Ya	Convenient / Memudahkan, Flexible working time / Waktu pekerjaan yang tidak tetap, Avoidance of traffic jam / Dapat mengelakkan kesesakan lalu lintas, Less risks of getting infection and transmission from work place / Dapat mengurangkan risiko untuk dijangkiti atau menyebarkan penyakit di tempat kerja
Agree / Setuju	Female / Perempuan	23	Matriculation / Matrikulasi	Management & Professional / Pengurusan & Profesional		Permanent / Tetap	1-5 years/ 1-5 tahun	Single / Bujang	Nil	Nil	< RM 4,849	Tuaran	Sabah		3	3	3	5	3	3	3	3	3	4	3	2	4	3	3	4	3	3	2	3	2	3	4	4	2	Yes / Ya	Your Salary reduction / Pengurangan pendapatan, Your Loss of side income / Kehilangan sumber pendapatan tambahan, Increased spending on utility bills / Kenaikan perbelanjaan dalam bill utiliti seperti air dan elektrik	Yes / Ya	Less time going out with family/friends/colleagues / Kurang masa di luar bersama dengan keluarga, kawan - kawan atau rakan sekerja, Less or no travelling activities / Kurang atau tiada aktiviti perlancongan, Less sports or outdoor activities / Kurang bersukan atau melakukan aktiviti luar, Less time spent on mass religious gathering/activities / Kurang meluangkan masa untuk berkumpul atas tujuan a…	Yes / Ya	Loneliness / Keseorangan, Boring / Bosan, Sad / Sedih, Lethargic / Berasa letih, Demotivated / Kurang bermotivasi	Yes / Ya	Less risks of getting infection and transmission from work place / Dapat mengurangkan risiko untuk dijangkiti atau menyebarkan penyakit di tempat kerja
Agree / Setuju	Female / Perempuan	37	Diploma	Supporting Group / Kumpulan Pelaksana		Contract / Kontrak	5-9 years/ 5-9 tahun	Married / Berkahwin	1-3	1-3	< RM 4,849	Kota Kinabalu	Sabah		5	5	5	5	1	1	5	4	3	5	5	5	5	5	5	5	5	5	5	5	5	5	5	5	5	No / Tidak		No / Tidak		No / Tidak		Yes / Ya	Convenient / Memudahkan, More family time / Lebih banyak masa dengan keluarga, Flexible working time / Waktu pekerjaan yang tidak tetap, Avoidance of traffic jam / Dapat mengelakkan kesesakan lalu lintas, Less risks of getting infection and transmission from work place / Dapat mengurangkan risiko untuk dijangkiti atau menyebarkan penyakit di tempat kerja
Agree / Setuju	Female / Perempuan	23	Matriculation / Matrikulasi	Management & Professional / Pengurusan & Profesional		Permanent / Tetap	< 1 year/ < 1 tahun	Single / Bujang	Nil	Nil	< RM 4,849	Kota Kinabalu	Sabah	Cooking	5	5	5	5	2	2	3	4	4	5	5	5	5	4	5	5	4	4	3	4	5	5	5	5	2	No / Tidak		Yes / Ya	Less time going out with family/friends/colleagues / Kurang masa di luar bersama dengan keluarga, kawan - kawan atau rakan sekerja, Less or no travelling activities / Kurang atau tiada aktiviti perlancongan, Less sports or outdoor activities / Kurang bersukan atau melakukan aktiviti luar, Less time spent on mass religious gathering/activities / Kurang meluangkan masa untuk berkumpul atas tujuan a…	No / Tidak		No / Tidak		Easily distracted / Mudah tertarik dengan perkara di luar kerja, Less productivity or less achievement / Kurang produktiviti atau kurang pencapaian, Less personal time / Kurang masa sendiri
Agree / Setuju	Female / Perempuan	23	Bachelor degree / Ijazah Sarjana Muda	Management & Professional / Pengurusan & Profesional		Permanent / Tetap	1-5 years/ 1-5 tahun	Single / Bujang	Nil	Nil	< RM 4,849	Kota Kinabalu	Sabah	Jogging	4	4	3	3	2	2	3	2	2	3	4	4	5	2	1	3	3	4	4	4	5	4	5	5	3	No / Tidak		Yes / Ya	Less time going out with family/friends/colleagues / Kurang masa di luar bersama dengan keluarga, kawan - kawan atau rakan sekerja, Less or no travelling activities / Kurang atau tiada aktiviti perlancongan, Less sports or outdoor activities / Kurang bersukan atau melakukan aktiviti luar, Less time spent on mass religious gathering/activities / Kurang meluangkan masa untuk berkumpul atas tujuan a…	No / Tidak		No / Tidak		Unfavourable working environment at home / Persekitaran yang tidak baik untuk bekerja di rumah, Easily distracted / Mudah tertarik dengan perkara di luar kerja, Less productivity or less achievement / Kurang produktiviti atau kurang pencapaian
Agree / Setuju	Female / Perempuan	23	Bachelor degree / Ijazah Sarjana Muda	Supporting Group / Kumpulan Pelaksana		Contract / Kontrak	1-5 years/ 1-5 tahun	Single / Bujang	Nil	Nil	RM4,850 - RM10,959	Kota Kinabalu	Sabah	Netflix	4	4	3	5	2	2	3	5	4	4	5	4	4	4	3	4	4	4	4	4	4	4	4	4	3	No / Tidak		Yes / Ya	Less time going out with family/friends/colleagues / Kurang masa di luar bersama dengan keluarga, kawan - kawan atau rakan sekerja, Less or no travelling activities / Kurang atau tiada aktiviti perlancongan, Less sports or outdoor activities / Kurang bersukan atau melakukan aktiviti luar, Less time spent on mass religious gathering/activities / Kurang meluangkan masa untuk berkumpul atas tujuan a…	Yes / Ya	Loneliness / Keseorangan, Boring / Bosan, Sad / Sedih, Lethargic / Berasa letih, Demotivated / Kurang bermotivasi	Yes / Ya	Convenient / Memudahkan, Flexible working time / Waktu pekerjaan yang tidak tetap, Avoidance of traffic jam / Dapat mengelakkan kesesakan lalu lintas, Less risks of getting infection and transmission from work place / Dapat mengurangkan risiko untuk dijangkiti atau menyebarkan penyakit di tempat kerja
Agree / Setuju	Female / Perempuan	23	Matriculation / Matrikulasi	Management & Professional / Pengurusan & Profesional		Permanent / Tetap	1-5 years/ 1-5 tahun	Single / Bujang	Nil	Nil	< RM 4,849	Kota Kinabalu	Sabah	Doing sports	4	4	2	1	4	4	3	4	4	4	4	4	4	4	5	4	4	4	4	3	4	5	4	5	4	No / Tidak		Yes / Ya	Less time going out with family/friends/colleagues / Kurang masa di luar bersama dengan keluarga, kawan - kawan atau rakan sekerja, Less or no travelling activities / Kurang atau tiada aktiviti perlancongan, Less time spent on mass religious gathering/activities / Kurang meluangkan masa untuk berkumpul atas tujuan aktiviti keagamaan, Less time spent on social gathering/activities / Kurang meluang…	Yes / Ya	Loneliness / Keseorangan, Boring / Bosan, Sad / Sedih, Lethargic / Berasa letih, Demotivated / Kurang bermotivasi	No / Tidak		Easily distracted / Mudah tertarik dengan perkara di luar kerja, Less productivity or less achievement / Kurang produktiviti atau kurang pencapaian
Agree / Setuju	Male / Lelaki	25	Bachelor degree / Ijazah Sarjana Muda	Management & Professional / Pengurusan & Profesional		Permanent / Tetap	< 1 year/ < 1 tahun	Single / Bujang	Nil	Nil	< RM 4,849	Kota Kinabalu	Sabah		3	3	4	4	3	3	4	4	3	2	4	3	4	3	4	4	3	4	2	3	3	3	3	4	2	No / Tidak		Yes / Ya	Less time going out with family/friends/colleagues / Kurang masa di luar bersama dengan keluarga, kawan - kawan atau rakan sekerja, Less or no travelling activities / Kurang atau tiada aktiviti perlancongan, Less time spent on social gathering/activities / Kurang meluangkan masa dengan aktiviti sosial	Yes / Ya	Loneliness / Keseorangan, Boring / Bosan, Sad / Sedih, Lethargic / Berasa letih, Demotivated / Kurang bermotivasi	No / Tidak		Unfavourable working environment at home / Persekitaran yang tidak baik untuk bekerja di rumah, Less productivity or less achievement / Kurang produktiviti atau kurang pencapaian, Less personal time / Kurang masa sendiri
Agree / Setuju	Female / Perempuan	29	Bachelor degree / Ijazah Sarjana Muda	Management & Professional / Pengurusan & Profesional	Penjawat awam	Permanent / Tetap	1-5 years/ 1-5 tahun	Single / Bujang	Nil	Nil	< RM 4,849	Kota Kinabalu	Sabah	Berbasikal	4	4	3	4	3	3	2	3	2	3	3	2	3	3	3	3	2	3	3	2	4	2	3	3	2	Yes / Ya	Your Salary reduction / Pengurangan pendapatan, Your Loss of side income / Kehilangan sumber pendapatan tambahan, Increased spending on food and beverages / Kenaikan perbelanjaan makanan	Yes / Ya	Less time going out with family/friends/colleagues / Kurang masa di luar bersama dengan keluarga, kawan - kawan atau rakan sekerja, Less or no travelling activities / Kurang atau tiada aktiviti perlancongan, Less sports or outdoor activities / Kurang bersukan atau melakukan aktiviti luar	Yes / Ya	Loneliness / Keseorangan, Boring / Bosan, Sad / Sedih, Lethargic / Berasa letih, Demotivated / Kurang bermotivasi	No / Tidak		Unfavourable working environment at home / Persekitaran yang tidak baik untuk bekerja di rumah, Less productivity or less achievement / Kurang produktiviti atau kurang pencapaian
Agree / Setuju	Female / Perempuan	35	Bachelor degree / Ijazah Sarjana Muda	Management & Professional / Pengurusan & Profesional		Permanent / Tetap	< 1 year/ < 1 tahun	Single / Bujang	Nil	Nil	< RM 4,849	Kota Kinabalu	Sabah	membaca	4	4	3	5	3	2	4	3	3	4	4	4	4	4	4	4	5	4	4	5	5	4	4	3	4	No / Tidak		Yes / Ya	Less time going out with family/friends/colleagues / Kurang masa di luar bersama dengan keluarga, kawan - kawan atau rakan sekerja, Less or no travelling activities / Kurang atau tiada aktiviti perlancongan, Less sports or outdoor activities / Kurang bersukan atau melakukan aktiviti luar, Less time spent on mass religious gathering/activities / Kurang meluangkan masa untuk berkumpul atas tujuan a…	Yes / Ya	Loneliness / Keseorangan, Boring / Bosan, Sad / Sedih, Lethargic / Berasa letih, Demotivated / Kurang bermotivasi	No / Tidak		Unfavourable working environment at home / Persekitaran yang tidak baik untuk bekerja di rumah, Easily distracted / Mudah tertarik dengan perkara di luar kerja, Less productivity or less achievement / Kurang produktiviti atau kurang pencapaian
Agree / Setuju	Female / Perempuan	23	Bachelor degree / Ijazah Sarjana Muda	Management & Professional / Pengurusan & Profesional		Permanent / Tetap	1-5 years/ 1-5 tahun	Single / Bujang	Nil	Nil	RM4,850 - RM10,959	Kota Kinabalu	Sabah		3	3	5	5	2	1	3	4	5	5	2	5	5	5	4	5	5	5	4	5	5	5	5	5	3	No / Tidak		Yes / Ya	Less time going out with family/friends/colleagues / Kurang masa di luar bersama dengan keluarga, kawan - kawan atau rakan sekerja, Less or no travelling activities / Kurang atau tiada aktiviti perlancongan, Less sports or outdoor activities / Kurang bersukan atau melakukan aktiviti luar, Less time spent on mass religious gathering/activities / Kurang meluangkan masa untuk berkumpul atas tujuan a…	No / Tidak		No / Tidak		Easily distracted / Mudah tertarik dengan perkara di luar kerja, Less productivity or less achievement / Kurang produktiviti atau kurang pencapaian, Less personal time / Kurang masa sendiri
Agree / Setuju	Male / Lelaki	22	STPM	Management & Professional / Pengurusan & Profesional	Student Diploma	Permanent / Tetap	< 1 year/ < 1 tahun	Single / Bujang	Nil	Nil	< RM 4,849	Penampang	Sabah	Frisbee, reading, playing video games, Gym	3	4	5	5	2	1	4	5	5	4	3	4	4	5	1	2	4	3	1	4	5	5	5	5	2	No / Tidak		Yes / Ya	Less time going out with family/friends/colleagues / Kurang masa di luar bersama dengan keluarga, kawan - kawan atau rakan sekerja, Less sports or outdoor activities / Kurang bersukan atau melakukan aktiviti luar	Yes / Ya	Boring / Bosan, Sad / Sedih, Lethargic / Berasa letih, Demotivated / Kurang bermotivasi	No / Tidak		Less productivity or less achievement / Kurang produktiviti atau kurang pencapaian
Agree / Setuju	Female / Perempuan	19	Diploma	Management & Professional / Pengurusan & Profesional		Permanent / Tetap	< 1 year/ < 1 tahun	Single / Bujang	Nil	Nil	< RM 4,849	Kota Kinabalu	Sabah	Singing	5	5	2	3	4	1	3	5	5	5	4	3	5	5	5	4	5	5	5	5	4	5	5	5	2	Yes / Ya	Your Salary reduction / Pengurangan pendapatan, Your Loss of side income / Kehilangan sumber pendapatan tambahan	Yes / Ya	Less time going out with family/friends/colleagues / Kurang masa di luar bersama dengan keluarga, kawan - kawan atau rakan sekerja, Less or no travelling activities / Kurang atau tiada aktiviti perlancongan, Less time spent on mass religious gathering/activities / Kurang meluangkan masa untuk berkumpul atas tujuan aktiviti keagamaan, Less time spent on social gathering/activities / Kurang meluang…	Yes / Ya	Sad / Sedih, Demotivated / Kurang bermotivasi, Feeling down and anxiety	No / Tidak		Disturbed by children or spouse / Kesan gangguan daripada kanak - kanak atau isteri, Unfavourable working environment at home / Persekitaran yang tidak baik untuk bekerja di rumah, Easily distracted / Mudah tertarik dengan perkara di luar kerja, Less productivity or less achievement / Kurang produktiviti atau kurang pencapaian, Less personal time / Kurang masa sendiri
Agree / Setuju	Female / Perempuan	25	Masters / Ijazah Sarjana	Management & Professional / Pengurusan & Profesional		Permanent / Tetap	1-5 years/ 1-5 tahun	Married / Berkahwin	1-3	1-3	< RM 4,849	Papar	Sabah	games	3	3	1	3	3	1	2	3	3	3	3	3	3	3	3	3	3	3	3	3	3	3	3	3	3	Yes / Ya	Your Salary reduction / Pengurangan pendapatan, Your Loss of side income / Kehilangan sumber pendapatan tambahan, Increased spending on food and beverages / Kenaikan perbelanjaan makanan, Increased spending on sports and leisure activities / Kenaikan perbelanjaan dalam aktiviti sukan, Increased spending on utility bills / Kenaikan perbelanjaan dalam bill utiliti seperti air dan elektrik	Yes / Ya	Less time going out with family/friends/colleagues / Kurang masa di luar bersama dengan keluarga, kawan - kawan atau rakan sekerja, Less or no travelling activities / Kurang atau tiada aktiviti perlancongan, Less sports or outdoor activities / Kurang bersukan atau melakukan aktiviti luar, Less time spent on mass religious gathering/activities / Kurang meluangkan masa untuk berkumpul atas tujuan a…	Yes / Ya	Loneliness / Keseorangan, Boring / Bosan, Sad / Sedih, Lethargic / Berasa letih, Demotivated / Kurang bermotivasi	Yes / Ya	More family time / Lebih banyak masa dengan keluarga, Flexible working time / Waktu pekerjaan yang tidak tetap, Avoidance of traffic jam / Dapat mengelakkan kesesakan lalu lintas, Less risks of getting infection and transmission from work place / Dapat mengurangkan risiko untuk dijangkiti atau menyebarkan penyakit di tempat kerja
Agree / Setuju	Female / Perempuan	21	Diploma	Supporting Group / Kumpulan Pelaksana	student	Permanent / Tetap	1-5 years/ 1-5 tahun	Single / Bujang	Nil	Nil	< RM 4,849	Kota Kinabalu	Sabah	jogging	3	3	3	3	3	3	2	3	3	3	3	2	3	3	2	2	3	3	3	3	3	3	3	2	2	Yes / Ya	Your Salary reduction / Pengurangan pendapatan	Yes / Ya	Less time going out with family/friends/colleagues / Kurang masa di luar bersama dengan keluarga, kawan - kawan atau rakan sekerja, Less sports or outdoor activities / Kurang bersukan atau melakukan aktiviti luar, Less time spent on mass religious gathering/activities / Kurang meluangkan masa untuk berkumpul atas tujuan aktiviti keagamaan, Less time spent on social gathering/activities / Kurang m…	Yes / Ya	Boring / Bosan, Sad / Sedih, Demotivated / Kurang bermotivasi	No / Tidak		Unfavourable working environment at home / Persekitaran yang tidak baik untuk bekerja di rumah, Easily distracted / Mudah tertarik dengan perkara di luar kerja, Less productivity or less achievement / Kurang produktiviti atau kurang pencapaian
Agree / Setuju	Female / Perempuan	21	Diploma	Supporting Group / Kumpulan Pelaksana		Permanent / Tetap	1-5 years/ 1-5 tahun	Single / Bujang	Nil	Nil	< RM 4,849	Tawau	Sabah	Memasak	4	3	4	4	2	2	3	3	3	3	4	2	2	2	2	4	3	3	4	3	3	3	4	3	3	Yes / Ya	Your job loss / Kehilangan pekerjaan, Your Salary reduction / Pengurangan pendapatan	Yes / Ya	Less time going out with family/friends/colleagues / Kurang masa di luar bersama dengan keluarga, kawan - kawan atau rakan sekerja, Less or no travelling activities / Kurang atau tiada aktiviti perlancongan, Less sports or outdoor activities / Kurang bersukan atau melakukan aktiviti luar, Less time spent on mass religious gathering/activities / Kurang meluangkan masa untuk berkumpul atas tujuan a…	Yes / Ya	Loneliness / Keseorangan, Boring / Bosan, Sad / Sedih, Lethargic / Berasa letih, Demotivated / Kurang bermotivasi	No / Tidak		Disturbed by children or spouse / Kesan gangguan daripada kanak - kanak atau isteri, Unfavourable working environment at home / Persekitaran yang tidak baik untuk bekerja di rumah, Easily distracted / Mudah tertarik dengan perkara di luar kerja, Less productivity or less achievement / Kurang produktiviti atau kurang pencapaian, Less personal time / Kurang masa sendiri
Agree / Setuju	Female / Perempuan	23	Bachelor degree / Ijazah Sarjana Muda	Management & Professional / Pengurusan & Profesional		Permanent / Tetap	1-5 years/ 1-5 tahun	Single / Bujang	Nil	Nil	RM4,850 - RM10,959	Kota Marudu	Sabah		4	3	4	5	3	1	2	3	4	2	1	5	5	5	5	4	4	4	3	5	4	5	5	5	2	No / Tidak		No / Tidak		Yes / Ya	Loneliness / Keseorangan, Boring / Bosan, Sad / Sedih, Lethargic / Berasa letih, Demotivated / Kurang bermotivasi	Yes / Ya	Convenient / Memudahkan, More family time / Lebih banyak masa dengan keluarga, Flexible working time / Waktu pekerjaan yang tidak tetap, Avoidance of traffic jam / Dapat mengelakkan kesesakan lalu lintas, Less risks of getting infection and transmission from work place / Dapat mengurangkan risiko untuk dijangkiti atau menyebarkan penyakit di tempat kerja
Agree / Setuju	Female / Perempuan	23	Bachelor degree / Ijazah Sarjana Muda	Management & Professional / Pengurusan & Profesional		Permanent / Tetap	1-5 years/ 1-5 tahun	Single / Bujang	Nil	Nil	RM4,850 - RM10,959	Kota Kinabalu	Johor	Watching series	2	2	5	5	2	2	3	3	3	2	4	4	4	3	2	4	4	2	3	3	3	4	3	4	2	No / Tidak		No / Tidak		Yes / Ya	Loneliness / Keseorangan, Boring / Bosan, Demotivated / Kurang bermotivasi	No / Tidak		Unfavourable working environment at home / Persekitaran yang tidak baik untuk bekerja di rumah, Easily distracted / Mudah tertarik dengan perkara di luar kerja, Less productivity or less achievement / Kurang produktiviti atau kurang pencapaian
Agree / Setuju	Male / Lelaki	27	Bachelor degree / Ijazah Sarjana Muda	Management & Professional / Pengurusan & Profesional		Permanent / Tetap	1-5 years/ 1-5 tahun	Single / Bujang	Nil	Nil	< RM 4,849	Kota Kinabalu	Sabah	Badminton	4	3	4	2	4	5	4	4	3	4	5	3	4	3	5	2	3	4	3	3	4	4	4	4	2	Yes / Ya	Your Loss of side income / Kehilangan sumber pendapatan tambahan	Yes / Ya	Less time going out with family/friends/colleagues / Kurang masa di luar bersama dengan keluarga, kawan - kawan atau rakan sekerja, Less or no travelling activities / Kurang atau tiada aktiviti perlancongan, Less sports or outdoor activities / Kurang bersukan atau melakukan aktiviti luar, Less time spent on mass religious gathering/activities / Kurang meluangkan masa untuk berkumpul atas tujuan a…	Yes / Ya	Boring / Bosan, Lethargic / Berasa letih, Demotivated / Kurang bermotivasi	No / Tidak		Unfavourable working environment at home / Persekitaran yang tidak baik untuk bekerja di rumah, Easily distracted / Mudah tertarik dengan perkara di luar kerja, Less productivity or less achievement / Kurang produktiviti atau kurang pencapaian
Agree / Setuju	Female / Perempuan	21 Tahun	Diploma	Supporting Group / Kumpulan Pelaksana		Contract / Kontrak	1-5 years/ 1-5 tahun	Single / Bujang	Nil	Nil	< RM 4,849	Sipitang	Sabah	Menulis.	3	5	2	5	3	3	2	5	4	2	2	2	5	1	5	1	2	2	2	4	2	3	3	3	1	Yes / Ya	Increased spending on food and beverages / Kenaikan perbelanjaan makanan	Yes / Ya	Less time going out with family/friends/colleagues / Kurang masa di luar bersama dengan keluarga, kawan - kawan atau rakan sekerja, Less or no travelling activities / Kurang atau tiada aktiviti perlancongan	Yes / Ya	Loneliness / Keseorangan, Boring / Bosan, Sad / Sedih, Lethargic / Berasa letih, Demotivated / Kurang bermotivasi	No / Tidak		Unfavourable working environment at home / Persekitaran yang tidak baik untuk bekerja di rumah, Less productivity or less achievement / Kurang produktiviti atau kurang pencapaian, Less personal time / Kurang masa sendiri
Agree / Setuju	Male / Lelaki	33	Bachelor degree / Ijazah Sarjana Muda	Supporting Group / Kumpulan Pelaksana		Permanent / Tetap	1-5 years/ 1-5 tahun	Married / Berkahwin	1-3	1-3	< RM 4,849	Kota Kinabalu	Sabah		3	5	3	5	4	5	3	5	5	5	5	4	5	3	5	5	5	5	5	5	5	5	5	5	5	No / Tidak		No / Tidak		No / Tidak		Yes / Ya	Convenient / Memudahkan
Agree / Setuju	Female / Perempuan	24	Bachelor degree / Ijazah Sarjana Muda	Management & Professional / Pengurusan & Profesional		Permanent / Tetap	1-5 years/ 1-5 tahun	Single / Bujang	Nil	Nil	< RM 4,849	Kota Kinabalu	Sabah		3	4	5	5	4	4	3	3	4	4	4	3	4	3	2	4	3	3	4	3	4	2	3	3	4	No / Tidak		Yes / Ya	Less time going out with family/friends/colleagues / Kurang masa di luar bersama dengan keluarga, kawan - kawan atau rakan sekerja, Less or no travelling activities / Kurang atau tiada aktiviti perlancongan, Less sports or outdoor activities / Kurang bersukan atau melakukan aktiviti luar, Less time spent on mass religious gathering/activities / Kurang meluangkan masa untuk berkumpul atas tujuan a…	Yes / Ya	Boring / Bosan	No / Tidak		Easily distracted / Mudah tertarik dengan perkara di luar kerja, Less productivity or less achievement / Kurang produktiviti atau kurang pencapaian, Less personal time / Kurang masa sendiri
Agree / Setuju	Male / Lelaki	30	Bachelor degree / Ijazah Sarjana Muda	Management & Professional / Pengurusan & Profesional		Contract / Kontrak	< 1 year/ < 1 tahun	Single / Bujang	Nil	Nil	< RM 4,849	Kota Kinabalu	Negeri Sembilan	Study	4	5	5	4	3	3	4	3	4	3	4	3	5	4	4	3	3	4	3	3	3	5	5	3	5	No / Tidak		Yes / Ya	Less or no travelling activities / Kurang atau tiada aktiviti perlancongan	Yes / Ya	Lethargic / Berasa letih	Yes / Ya	Flexible working time / Waktu pekerjaan yang tidak tetap
Agree / Setuju	Female / Perempuan	21	Bachelor degree / Ijazah Sarjana Muda	Management & Professional / Pengurusan & Profesional	-	Permanent / Tetap	< 1 year/ < 1 tahun	Single / Bujang	Nil	Nil	< RM 4,849	Kota Kinabalu	Sabah	Reading	4	4	2	4	4	3	3	3	3	3	4	2	3	1	2	2	3	3	4	4	4	3	4	3	3	Yes / Ya	Increased spending on food and beverages / Kenaikan perbelanjaan makanan	Yes / Ya	Less time going out with family/friends/colleagues / Kurang masa di luar bersama dengan keluarga, kawan - kawan atau rakan sekerja, Less or no travelling activities / Kurang atau tiada aktiviti perlancongan, Less sports or outdoor activities / Kurang bersukan atau melakukan aktiviti luar, Less time spent on mass religious gathering/activities / Kurang meluangkan masa untuk berkumpul atas tujuan a…	Yes / Ya	Loneliness / Keseorangan, Boring / Bosan, Sad / Sedih, Lethargic / Berasa letih, Demotivated / Kurang bermotivasi	No / Tidak		Disturbed by children or spouse / Kesan gangguan daripada kanak - kanak atau isteri, Unfavourable working environment at home / Persekitaran yang tidak baik untuk bekerja di rumah, Easily distracted / Mudah tertarik dengan perkara di luar kerja, Less productivity or less achievement / Kurang produktiviti atau kurang pencapaian, Less personal time / Kurang masa sendiri
Agree / Setuju	Female / Perempuan	28 tahun	Bachelor degree / Ijazah Sarjana Muda	Management & Professional / Pengurusan & Profesional		Permanent / Tetap	1-5 years/ 1-5 tahun	Married / Berkahwin	1-3	Nil	RM4,850 - RM10,959	Kota Kinabalu	Sabah	Berjogging	4	4	4	3	2	2	3	2	2	2	2	1	2	1	2	4	1	2	1	2	2	2	2	1	2	Yes / Ya	Your job loss / Kehilangan pekerjaan, Your Salary reduction / Pengurangan pendapatan, Your Loss of side income / Kehilangan sumber pendapatan tambahan, Your spouse’s job loss / Pasangan hilang pekerjaan, Your spouse’s salary reduction / Pengurangan pendapatan pasangan, Your spouse’s loss of side income / Pasangan hilang sumber pendapatan tambahan, Increased spending on food and beverages / Kenaik…	Yes / Ya	Less time going out with family/friends/colleagues / Kurang masa di luar bersama dengan keluarga, kawan - kawan atau rakan sekerja, Less or no travelling activities / Kurang atau tiada aktiviti perlancongan, Less sports or outdoor activities / Kurang bersukan atau melakukan aktiviti luar, Less time spent on mass religious gathering/activities / Kurang meluangkan masa untuk berkumpul atas tujuan a…	Yes / Ya	Loneliness / Keseorangan, Boring / Bosan, Sad / Sedih, Lethargic / Berasa letih, Demotivated / Kurang bermotivasi	No / Tidak		Disturbed by children or spouse / Kesan gangguan daripada kanak - kanak atau isteri, Unfavourable working environment at home / Persekitaran yang tidak baik untuk bekerja di rumah, Easily distracted / Mudah tertarik dengan perkara di luar kerja, Less productivity or less achievement / Kurang produktiviti atau kurang pencapaian, Less personal time / Kurang masa sendiri
Agree / Setuju	Female / Perempuan	30	Bachelor degree / Ijazah Sarjana Muda	Supporting Group / Kumpulan Pelaksana	-	Permanent / Tetap	1-5 years/ 1-5 tahun	Single / Bujang	Nil	Nil	< RM 4,849	Kota Kinabalu	Sabah	cycling	5	5	4	5	1	1	4	5	4	4	5	4	4	3	4	4	4	4	5	5	5	5	5	4	1	No / Tidak		No / Tidak		Yes / Ya	Loneliness / Keseorangan, Boring / Bosan, Sad / Sedih, Lethargic / Berasa letih, Demotivated / Kurang bermotivasi	No / Tidak		Unfavourable working environment at home / Persekitaran yang tidak baik untuk bekerja di rumah, Easily distracted / Mudah tertarik dengan perkara di luar kerja, Less productivity or less achievement / Kurang produktiviti atau kurang pencapaian, Less personal time / Kurang masa sendiri
Agree / Setuju	Female / Perempuan	21	Matriculation / Matrikulasi	Management & Professional / Pengurusan & Profesional	Penjawat tetap	Permanent / Tetap	1-5 years/ 1-5 tahun	Single / Bujang	Nil	Nil	< RM 4,849	Kota Kinabalu	Sabah	Dance	2	3	5	5	3	3	2	3	3	3	4	5	5	3	3	4	4	3	3	4	4	4	4	3	3	No / Tidak		Yes / Ya	Less time going out with family/friends/colleagues / Kurang masa di luar bersama dengan keluarga, kawan - kawan atau rakan sekerja, Less or no travelling activities / Kurang atau tiada aktiviti perlancongan, Less sports or outdoor activities / Kurang bersukan atau melakukan aktiviti luar	Yes / Ya	Loneliness / Keseorangan, Boring / Bosan, Sad / Sedih, Demotivated / Kurang bermotivasi	No / Tidak		Unfavourable working environment at home / Persekitaran yang tidak baik untuk bekerja di rumah, Easily distracted / Mudah tertarik dengan perkara di luar kerja, Less productivity or less achievement / Kurang produktiviti atau kurang pencapaian
Agree / Setuju	Female / Perempuan	21	Bachelor degree / Ijazah Sarjana Muda	Management & Professional / Pengurusan & Profesional		Permanent / Tetap	1-5 years/ 1-5 tahun	Single / Bujang	Nil	Nil	RM4,850 - RM10,959	Kota Kinabalu	Sabah	cooking	2	3	3	3	4	4	4	3	2	2	4	5	5	1	1	1	2	4	3	3	1	1	1	1	2	No / Tidak		Yes / Ya	Less time going out with family/friends/colleagues / Kurang masa di luar bersama dengan keluarga, kawan - kawan atau rakan sekerja, Less or no travelling activities / Kurang atau tiada aktiviti perlancongan, Less sports or outdoor activities / Kurang bersukan atau melakukan aktiviti luar	Yes / Ya	Loneliness / Keseorangan, Sad / Sedih, Lethargic / Berasa letih, Demotivated / Kurang bermotivasi	No / Tidak		Unfavourable working environment at home / Persekitaran yang tidak baik untuk bekerja di rumah, Easily distracted / Mudah tertarik dengan perkara di luar kerja, Less productivity or less achievement / Kurang produktiviti atau kurang pencapaian, Less personal time / Kurang masa sendiri, A lot of distractions and noises from roommates
Agree / Setuju	Female / Perempuan	27	Bachelor degree / Ijazah Sarjana Muda	Management & Professional / Pengurusan & Profesional		Permanent / Tetap	1-5 years/ 1-5 tahun	Single / Bujang	Nil	Nil	< RM 4,849	Wilayah Persekutuan Labuan	Sabah	Cycling	3	3	2	3	2	2	3	3	3	4	4	3	4	2	3	2	4	4	4	4	4	3	4	3	2	Yes / Ya	Increased spending on food and beverages / Kenaikan perbelanjaan makanan, Increased spending on utility bills / Kenaikan perbelanjaan dalam bill utiliti seperti air dan elektrik	Yes / Ya	Less time going out with family/friends/colleagues / Kurang masa di luar bersama dengan keluarga, kawan - kawan atau rakan sekerja, Less or no travelling activities / Kurang atau tiada aktiviti perlancongan, Less sports or outdoor activities / Kurang bersukan atau melakukan aktiviti luar, Less time spent on mass religious gathering/activities / Kurang meluangkan masa untuk berkumpul atas tujuan a…	Yes / Ya	Boring / Bosan, Sad / Sedih, Lethargic / Berasa letih, Demotivated / Kurang bermotivasi	Yes / Ya	Convenient / Memudahkan, More family time / Lebih banyak masa dengan keluarga, Flexible working time / Waktu pekerjaan yang tidak tetap, Avoidance of traffic jam / Dapat mengelakkan kesesakan lalu lintas, Less risks of getting infection and transmission from work place / Dapat mengurangkan risiko untuk dijangkiti atau menyebarkan penyakit di tempat kerja
Agree / Setuju	Male / Lelaki	21	Matriculation / Matrikulasi	Supporting Group / Kumpulan Pelaksana		Contract / Kontrak	1-5 years/ 1-5 tahun	Single / Bujang	Nil	Nil	< RM 4,849	Kota Kinabalu	Sabah	Sports	3	3	5	5	2	2	3	2	4	4	2	5	5	3	1	2	5	2	4	5	5	5	5	4	2	No / Tidak		Yes / Ya	Less time going out with family/friends/colleagues / Kurang masa di luar bersama dengan keluarga, kawan - kawan atau rakan sekerja, Less or no travelling activities / Kurang atau tiada aktiviti perlancongan, Less sports or outdoor activities / Kurang bersukan atau melakukan aktiviti luar, Less time spent on mass religious gathering/activities / Kurang meluangkan masa untuk berkumpul atas tujuan a…	Yes / Ya	Loneliness / Keseorangan, Boring / Bosan, Sad / Sedih, Lethargic / Berasa letih, Demotivated / Kurang bermotivasi	No / Tidak		Less productivity or less achievement / Kurang produktiviti atau kurang pencapaian, Less personal time / Kurang masa sendiri
Agree / Setuju	Male / Lelaki	21	Matriculation / Matrikulasi	Management & Professional / Pengurusan & Profesional		Permanent / Tetap	1-5 years/ 1-5 tahun	Single / Bujang	Nil	Nil	< RM 4,849	Kota Kinabalu	Sabah	Jogging	1	4	5	5	4	4	3	3	3	3	3	4	4	2	1	2	1	3	3	3	4	1	3	1	3	No / Tidak		Yes / Ya	Less time going out with family/friends/colleagues / Kurang masa di luar bersama dengan keluarga, kawan - kawan atau rakan sekerja, Less or no travelling activities / Kurang atau tiada aktiviti perlancongan, Less sports or outdoor activities / Kurang bersukan atau melakukan aktiviti luar, Less time spent on mass religious gathering/activities / Kurang meluangkan masa untuk berkumpul atas tujuan a…	Yes / Ya	Loneliness / Keseorangan, Boring / Bosan, Sad / Sedih, Lethargic / Berasa letih, Demotivated / Kurang bermotivasi	Yes / Ya	Convenient / Memudahkan, More family time / Lebih banyak masa dengan keluarga, Flexible working time / Waktu pekerjaan yang tidak tetap, Avoidance of traffic jam / Dapat mengelakkan kesesakan lalu lintas, Less risks of getting infection and transmission from work place / Dapat mengurangkan risiko untuk dijangkiti atau menyebarkan penyakit di tempat kerja
Agree / Setuju	Female / Perempuan	20	Matriculation / Matrikulasi	Management & Professional / Pengurusan & Profesional		Permanent / Tetap	1-5 years/ 1-5 tahun	Single / Bujang	Nil	Nil	< RM 4,849	Kota Kinabalu	Sabah	Sports	3	3	4	4	2	4	3	3	2	3	3	4	3	2	4	5	4	3	3	2	5	1	2	1	3	No / Tidak		Yes / Ya	Less time going out with family/friends/colleagues / Kurang masa di luar bersama dengan keluarga, kawan - kawan atau rakan sekerja, Less or no travelling activities / Kurang atau tiada aktiviti perlancongan, Less sports or outdoor activities / Kurang bersukan atau melakukan aktiviti luar, Less time spent on mass religious gathering/activities / Kurang meluangkan masa untuk berkumpul atas tujuan a…	Yes / Ya	Sad / Sedih, Lethargic / Berasa letih, Demotivated / Kurang bermotivasi, Anxious	Yes / Ya	Convenient / Memudahkan, Flexible working time / Waktu pekerjaan yang tidak tetap, Avoidance of traffic jam / Dapat mengelakkan kesesakan lalu lintas
Agree / Setuju	Female / Perempuan	21	Bachelor degree / Ijazah Sarjana Muda	Supporting Group / Kumpulan Pelaksana		Permanent / Tetap	1-5 years/ 1-5 tahun	Single / Bujang	Nil	Nil	RM4,850 - RM10,959	Kota Kinabalu	Sabah	Listening to music	3	4	3	5	3	4	3	4	3	3	4	3	4	4	3	4	3	3	4	3	4	3	3	2	3	Yes / Ya	Your Salary reduction / Pengurangan pendapatan, Increased spending on food and beverages / Kenaikan perbelanjaan makanan, Increased spending on utility bills / Kenaikan perbelanjaan dalam bill utiliti seperti air dan elektrik	Yes / Ya	Less time going out with family/friends/colleagues / Kurang masa di luar bersama dengan keluarga, kawan - kawan atau rakan sekerja, Less or no travelling activities / Kurang atau tiada aktiviti perlancongan, Less sports or outdoor activities / Kurang bersukan atau melakukan aktiviti luar, Less time spent on mass religious gathering/activities / Kurang meluangkan masa untuk berkumpul atas tujuan a…	Yes / Ya	Loneliness / Keseorangan, Boring / Bosan, Sad / Sedih, Lethargic / Berasa letih, Demotivated / Kurang bermotivasi, Mood swings	Yes / Ya	Flexible working time / Waktu pekerjaan yang tidak tetap, Less risks of getting infection and transmission from work place / Dapat mengurangkan risiko untuk dijangkiti atau menyebarkan penyakit di tempat kerja
[truncated: 28 more rows]

## Sheet: QOLscore
13.71	12	10.67	16
9.71	12	14.67	15.5
[truncated: 431 more rows]
